# Supplementary material for: Impact of body image on women’s fitness persistence: the chain mediation role of self-efficacy and exercise motivation
Source: Front Psychol. 2026 Apr 1;17:1737243. doi: 10.3389/fpsyg.2026.1737243 (PMC13079712; doi:10.3389/fpsyg.2026.1737243)
Supplement: Supplementary file 1 [file Table_1.XLSX]

## Sheet: Sheet1
婚配	驻地	年龄	收入	A1	A2	A3	A4	A5	A6	X	B1	B2	B3	B4	B5	B6	B7	B8	B9	B10	B11	B12	B13	B14	B15	Y	C1	C2	C3	C4	C5	C6	C7	C8	C9	C10	M1	D1	D2	D3	D4	D5	D6	D7	D8	D9	D10	D11	D12
2	2	3	2	4	4	4	4	4	3	3.83333	4	4	4	5	4	4	5	4	5	5	4	4	5	4	4	4.33333	5	3	5	5	3	5	5	4	3	3	4.1	4	5	2	5	3	3	4	5	3	5	4	4
2	2	1	4	4	5	4	4	4	4	4.16667	5	5	5	4	4	5	5	4	5	4	4	5	5	4	4	4.53333	5	5	5	5	5	5	5	5	5	5	5	5	5	3	3	4	3	5	3	4	5	4	4
1	1	4	1	4	2	1	4	3	5	3.16667	3	3	2	4	4	2	4	3	4	4	3	3	4	4	4	3.4	4	2	2	2	2	4	3	3	4	3	2.9	4	2	3	2	4	3	2	4	2	2	3	2
2	1	3	2	4	4	3	3	4	5	3.83333	5	4	5	4	3	3	4	4	3	4	4	3	4	3	5	3.86667	5	5	2	4	2	5	2	3	5	3	3.6	3	4	5	4	3	4	5	5	3	4	5	3
1	2	3	4	4	4	3	3	4	5	3.83333	5	4	4	4	5	4	5	5	4	4	5	5	4	4	4	4.4	5	3	4	5	5	5	4	4	4	3	4.2	3	5	5	4	5	4	4	5	5	4	5	4
1	2	4	4	2	3	2	2	4	3	2.66667	3	2	4	3	4	2	4	3	2	3	3	2	4	4	4	3.13333	1	2	1	2	1	1	1	2	2	2	1.5	4	4	3	2	4	3	3	2	2	2	2	2
1	1	2	1	2	2	5	5	4	4	3.66667	5	4	4	5	5	5	5	4	5	4	4	4	5	5	4	4.53333	3	4	3	4	3	4	4	3	3	3	3.4	3	5	3	3	4	3	2	3	2	5	3	5
1	1	4	1	5	4	3	3	3	4	3.66667	2	3	5	4	4	3	2	5	3	4	3	2	4	5	4	3.53333	2	4	4	3	2	4	4	4	2	4	3.3	3	4	3	4	4	4	3	3	3	3	4	3
1	2	2	1	4	4	4	3	4	4	3.83333	5	5	4	4	5	4	4	5	5	5	5	4	4	3	5	4.46667	5	3	4	4	3	2	4	5	3	5	3.8	5	4	5	4	5	5	5	5	5	5	5	4
2	1	3	1	2	1	2	2	2	2	1.83333	2	3	2	4	4	2	2	3	3	3	3	3	4	2	4	2.93333	2	2	2	3	3	3	3	2	3	2	2.5	4	5	3	3	3	2	4	4	2	3	3	2
1	1	1	4	4	5	4	5	5	5	4.66667	4	4	4	4	5	4	4	5	5	5	5	5	4	5	5	4.53333	3	3	4	5	3	3	3	3	3	5	3.5	4	4	3	5	4	4	3	3	5	4	3	3
1	2	3	4	2	2	2	2	3	4	2.5	3	4	2	3	2	2	4	3	3	2	3	4	2	3	4	2.93333	2	5	1	2	2	2	1	2	2	3	2.2	3	2	2	1	1	2	3	2	1	1	2	3
1	2	4	4	5	4	3	4	4	5	4.16667	5	5	4	5	4	4	4	4	4	4	4	5	4	4	4	4.26667	3	4	4	3	3	5	4	4	3	2	3.5	4	4	3	4	1	5	3	3	4	4	4	5
2	2	3	4	4	3	3	3	3	4	3.33333	3	3	3	4	3	2	4	4	2	3	2	4	3	3	3	3.06667	2	4	2	3	3	3	4	4	3	2	3	3	2	4	4	2	2	4	3	3	4	4	3
1	2	4	3	4	5	2	5	3	5	4	3	3	4	4	5	4	4	3	4	3	4	4	5	5	3	3.86667	3	5	2	5	5	4	5	2	4	2	3.7	5	4	4	5	4	3	4	5	5	4	4	4
1	1	2	1	3	4	4	3	4	5	3.83333	4	5	4	4	4	4	5	4	4	5	5	4	4	4	5	4.33333	4	3	3	3	3	5	5	5	3	5	3.9	5	5	4	2	5	1	3	3	4	3	5	4
1	2	4	2	5	4	5	4	4	4	4.33333	4	5	5	4	3	3	3	3	4	5	5	5	4	5	3	4.06667	4	4	5	5	5	5	5	4	5	5	4.7	5	4	4	5	1	5	5	4	5	3	4	4
2	2	1	3	4	3	3	3	3	4	3.33333	4	3	2	2	2	3	2	3	4	3	4	3	4	2	4	3	3	2	3	4	2	2	4	4	4	2	3	2	3	3	3	1	1	3	1	2	2	2	2
1	2	3	3	5	4	3	2	3	5	3.66667	5	4	4	2	4	3	5	2	3	4	4	2	4	2	5	3.53333	4	2	4	4	4	4	2	4	3	2	3.3	3	4	3	3	3	3	4	4	3	4	3	3
1	1	3	1	2	1	1	5	5	4	3	3	2	4	4	4	2	2	4	4	4	4	2	2	2	4	3.13333	3	3	3	3	2	3	3	3	3	2	2.8	3	2	2	3	1	3	3	2	2	2	2	2
2	1	3	1	1	1	5	3	1	5	2.66667	2	4	4	4	4	2	2	2	3	2	2	3	2	2	4	2.8	2	3	2	1	1	1	2	3	3	1	1.9	1	2	3	2	1	1	2	2	2	1	3	2
1	2	3	4	5	4	5	3	3	5	4.16667	4	5	3	5	4	5	3	5	4	5	4	5	4	5	4	4.33333	3	5	5	5	5	2	2	2	3	3	3.5	4	5	3	3	4	5	4	4	1	5	3	5
1	1	4	1	5	5	4	5	5	4	4.66667	5	4	4	4	4	5	4	4	4	5	4	4	5	4	5	4.33333	3	4	3	3	4	4	4	3	4	3	3.5	3	4	5	4	3	4	5	5	5	4	2	5
1	1	1	4	4	5	4	5	5	5	4.66667	4	4	2	4	4	4	4	4	3	4	4	4	4	3	2	3.6	4	5	4	3	4	4	5	4	5	4	4.2	2	5	2	5	5	5	5	5	4	4	3	4
1	1	1	1	3	5	5	4	5	3	4.16667	3	5	4	5	4	5	3	4	3	3	3	3	5	3	3	3.73333	5	3	3	4	5	3	3	3	3	3	3.5	5	5	4	3	4	5	3	4	3	3	3	5
2	2	1	1	3	4	4	4	2	5	3.66667	3	3	4	4	4	4	4	3	3	4	4	3	4	4	4	3.66667	3	3	4	3	3	4	4	4	3	3	3.4	4	4	5	4	4	2	3	1	2	3	5	4
2	1	2	3	4	4	3	3	3	4	3.5	3	4	2	3	2	4	3	5	4	2	3	3	3	5	3	3.26667	4	3	2	4	4	4	4	2	2	2	3.1	2	3	2	3	3	2	5	4	1	4	4	5
2	1	2	4	5	4	4	4	4	5	4.33333	4	4	3	3	3	4	3	4	3	4	3	4	4	3	4	3.53333	2	5	2	5	5	4	4	4	5	4	4	3	3	3	3	4	4	4	1	4	5	4	5
2	1	4	2	4	3	4	2	2	4	3.16667	4	4	3	2	4	3	3	4	3	2	4	3	4	2	3	3.2	4	4	3	2	2	3	2	2	3	4	2.9	3	3	2	3	3	2	3	3	3	2	3	2
2	2	4	1	5	3	3	3	5	4	3.83333	4	4	4	3	2	5	3	5	5	3	2	5	4	5	5	3.93333	3	4	5	2	3	2	5	3	3	5	3.5	4	3	5	5	5	5	5	5	3	4	3	5
2	1	1	3	5	4	5	5	5	5	4.83333	4	5	2	2	5	3	5	4	4	5	2	5	5	5	2	3.86667	3	5	3	4	5	4	3	3	3	5	3.8	4	3	5	5	4	5	1	5	5	5	3	4
2	2	2	2	2	2	3	4	3	3	2.83333	4	4	3	2	4	3	3	4	4	3	3	3	2	3	4	3.26667	2	2	3	3	2	4	2	4	2	2	2.6	5	4	2	3	3	5	2	3	2	4	3	2
1	2	1	1	3	3	3	3	4	4	3.33333	3	5	2	4	5	2	4	5	2	4	4	2	2	4	3	3.4	4	3	4	4	1	3	1	4	4	2	3	2	3	2	4	2	3	4	4	3	2	4	2
2	2	3	3	3	4	4	4	4	4	3.83333	4	4	4	3	4	4	3	4	3	4	3	4	4	3	3	3.6	4	5	4	3	4	3	3	3	4	4	3.7	5	5	5	5	4	5	4	3	4	4	5	3
2	1	3	1	4	3	4	4	3	3	3.5	4	4	3	4	3	4	4	3	3	3	4	3	4	3	3	3.46667	3	5	3	2	4	5	2	4	2	2	3.2	3	4	4	4	3	4	3	1	1	4	2	4
2	2	4	4	3	2	4	3	2	3	2.83333	2	3	4	4	3	2	3	4	2	2	3	2	4	3	2	2.86667	3	3	2	1	1	1	4	2	1	3	2.1	3	1	1	4	5	2	2	4	3	2	5	2
1	2	3	1	3	5	5	5	4	5	4.5	3	4	4	3	4	3	4	4	3	4	4	3	3	3	4	3.53333	5	5	3	3	4	3	2	4	2	5	3.6	5	3	5	4	4	5	5	5	4	4	5	3
1	2	2	3	5	4	4	2	2	2	3.16667	4	4	3	4	3	4	2	3	4	2	3	2	2	2	3	3	2	5	3	3	3	3	3	2	3	2	2.9	1	2	1	1	2	2	2	1	1	1	1	1
1	1	2	4	1	4	3	3	1	3	2.5	2	2	3	2	2	3	4	3	3	5	2	3	4	4	5	3.13333	3	2	2	1	2	3	2	2	2	2	2.1	5	1	1	3	4	2	5	2	1	2	3	3
2	2	4	3	3	4	3	4	5	5	4	5	4	5	5	4	4	4	4	5	5	4	5	5	5	4	4.53333	3	4	4	4	4	4	4	3	3	3	3.6	5	5	3	4	5	3	5	5	3	5	5	5
1	1	1	4	2	2	3	3	2	4	2.66667	2	5	2	3	4	5	4	5	2	5	2	4	4	2	2	3.4	1	1	3	3	2	3	1	3	3	2	2.2	1	5	3	4	5	2	4	3	4	1	1	4
1	1	2	4	4	4	4	5	3	5	4.16667	3	2	3	5	4	4	4	3	3	5	4	4	4	2	4	3.6	4	3	3	3	4	4	4	2	4	3	3.4	4	4	3	4	3	4	3	4	4	4	3	3
1	2	2	2	5	4	5	3	5	5	4.5	4	4	4	3	3	4	3	4	3	3	3	4	5	3	5	3.66667	5	5	4	5	5	5	4	5	5	4	4.7	5	5	4	5	5	4	5	5	5	4	5	4
1	2	4	3	3	4	4	5	5	4	4.16667	4	5	5	4	5	4	5	5	5	5	4	5	5	5	4	4.66667	4	3	3	3	3	3	4	3	5	4	3.5	3	5	3	4	5	3	2	4	2	4	4	4
1	2	4	2	5	3	2	4	2	3	3.16667	4	3	2	2	4	3	4	4	2	3	4	4	3	3	4	3.26667	2	2	3	2	3	4	3	4	2	4	2.9	2	3	2	1	1	3	2	2	2	1	2	2
1	1	3	4	4	5	5	5	4	4	4.5	3	4	3	4	4	4	5	5	4	3	4	3	3	3	3	3.66667	4	5	5	5	4	2	4	4	5	5	4.3	5	5	3	4	4	3	5	4	4	4	4	4
2	1	2	3	4	4	3	5	4	5	4.16667	3	5	3	3	5	3	4	5	3	5	5	5	4	3	5	4.06667	3	3	4	3	3	4	4	4	4	4	3.6	4	3	4	5	4	4	4	3	3	5	3	5
1	2	2	3	5	5	5	4	5	4	4.66667	4	3	3	3	3	5	4	4	4	3	4	3	4	3	3	3.53333	5	5	5	2	2	2	2	5	5	3	3.6	4	3	5	4	4	5	5	4	3	4	3	4
1	2	1	2	3	3	5	4	5	4	4	4	5	5	3	3	3	4	5	3	4	4	3	5	5	5	4.06667	5	2	5	2	3	4	3	3	5	3	3.5	5	3	5	3	5	3	5	3	3	2	5	3
2	1	1	4	3	3	3	4	5	5	3.83333	5	4	4	4	5	5	4	5	5	4	4	5	4	4	4	4.4	5	2	5	5	3	4	2	3	3	3	3.5	4	4	3	4	4	3	3	4	4	5	4	4
2	1	3	1	5	4	5	3	3	4	4	4	5	4	4	3	4	4	5	4	5	3	5	3	3	5	4.06667	4	4	3	3	3	4	3	4	4	4	3.6	3	4	5	4	4	5	4	3	3	5	3	3
1	2	4	3	1	1	3	4	1	4	2.33333	4	4	4	3	4	2	3	2	2	4	2	4	4	2	3	3.13333	2	2	2	2	1	1	3	2	2	3	2	3	3	2	2	3	2	2	3	2	3	3	3
1	1	3	2	5	5	5	5	5	3	4.66667	5	5	4	5	4	5	5	5	4	4	4	5	4	5	4	4.53333	2	3	5	5	4	2	4	3	4	5	3.7	2	2	3	5	4	3	5	3	4	4	4	4
1	1	4	2	4	4	5	4	4	4	4.16667	4	4	5	4	4	3	4	3	4	4	5	4	5	5	3	4.06667	3	2	4	5	5	4	4	3	3	5	3.8	4	4	3	5	5	5	4	3	5	3	4	5
2	2	1	3	4	3	2	3	4	4	3.33333	4	2	4	3	2	3	4	4	4	3	3	4	4	4	3	3.4	2	2	3	3	3	4	4	2	4	3	3	2	4	3	4	3	4	4	2	2	4	4	3
2	1	2	1	5	4	4	3	5	4	4.16667	4	5	5	4	5	4	5	5	4	5	5	4	4	5	4	4.53333	3	2	4	5	2	5	3	3	3	4	3.4	2	3	2	4	3	4	5	5	5	2	3	4
2	1	4	1	5	5	5	5	5	5	5	4	5	5	3	4	5	4	4	5	4	3	4	3	5	4	4.13333	5	5	5	5	3	3	4	4	3	3	4	4	4	4	5	5	5	5	2	5	3	5	3
2	1	4	3	5	4	4	4	5	5	4.5	5	5	4	4	5	4	5	4	3	4	5	4	3	4	5	4.26667	5	5	5	4	2	5	2	5	2	2	3.7	3	5	4	3	3	5	2	3	4	3	5	3
1	2	4	3	5	4	4	2	5	5	4.16667	4	3	5	3	5	3	5	4	4	4	4	3	3	5	4	3.93333	3	2	5	4	3	2	2	5	4	4	3.4	3	4	4	3	3	4	3	4	4	3	4	3
2	1	4	1	2	4	5	3	3	4	3.5	4	2	2	3	3	3	2	5	2	4	4	5	3	2	3	3.13333	4	5	3	4	3	1	4	5	1	2	3.2	4	3	3	4	4	3	3	3	3	4	3	3
1	2	3	1	4	3	4	3	4	3	3.5	2	3	3	3	3	2	3	4	4	3	3	4	2	2	3	2.93333	2	3	4	4	2	4	3	4	3	3	3.2	4	4	3	3	3	4	4	3	3	3	3	4
1	2	1	3	5	5	4	5	4	5	4.66667	5	5	4	4	3	3	5	3	4	3	5	4	5	5	4	4.13333	4	5	4	3	4	4	5	5	3	4	4.1	4	4	5	5	4	4	4	3	5	4	5	5
2	2	4	1	5	3	4	4	5	4	4.16667	4	4	4	3	3	4	4	4	4	3	4	4	3	4	4	3.73333	4	4	3	4	4	4	3	3	4	3	3.6	4	5	3	4	5	5	5	5	4	3	2	4
1	2	4	2	4	4	4	4	5	5	4.33333	5	3	5	4	3	3	5	3	3	4	5	5	4	3	4	3.93333	5	4	4	4	5	5	4	3	4	3	4.1	4	4	3	3	4	4	4	4	4	4	5	3
2	1	2	3	5	5	4	4	5	5	4.66667	5	5	4	4	4	3	5	5	5	5	3	5	4	3	5	4.33333	4	3	4	3	5	4	3	4	3	5	3.8	4	3	5	4	4	4	4	5	3	4	5	3
2	2	3	2	5	4	4	5	4	4	4.33333	3	4	4	3	4	5	4	5	5	3	5	3	4	5	3	4	5	5	5	3	3	5	3	5	4	4	4.2	5	3	5	4	4	4	4	3	4	4	5	4
2	1	2	4	3	2	4	4	2	4	3.16667	2	3	3	3	2	3	2	4	3	3	4	4	4	2	3	3	5	2	5	2	2	2	3	2	2	3	2.8	2	3	3	2	2	2	3	2	3	2	3	2
1	2	4	4	3	3	4	3	2	3	3	2	4	3	3	2	2	2	2	3	2	2	4	3	4	4	2.8	1	3	2	2	3	3	5	4	2	2	2.7	3	3	4	4	3	2	2	3	2	4	4	3
1	2	1	4	3	4	3	4	3	5	3.66667	3	4	4	5	2	4	5	2	2	3	2	5	5	2	5	3.53333	5	3	5	1	4	2	3	5	3	2	3.3	3	4	3	4	3	4	3	4	3	3	3	3
1	2	2	3	4	2	3	3	4	3	3.16667	4	3	2	3	4	4	2	2	3	3	3	3	4	4	4	3.2	3	3	4	3	3	3	3	2	3	2	2.9	3	2	2	4	2	2	3	2	2	2	2	4
2	2	4	1	4	3	4	4	4	3	3.66667	3	4	3	3	4	4	4	3	3	3	4	4	4	4	3	3.53333	3	3	3	3	3	3	3	4	4	4	3.3	4	4	3	5	4	3	3	2	3	3	4	4
2	1	1	3	3	4	5	3	5	3	3.83333	4	5	5	3	4	4	3	5	3	4	3	4	3	4	5	3.93333	5	3	4	2	3	5	5	2	5	3	3.7	3	4	4	3	5	4	5	5	5	3	5	5
1	1	4	3	5	5	5	4	4	5	4.66667	3	5	3	4	5	3	4	4	5	4	4	4	5	5	4	4.13333	3	4	4	3	3	5	4	2	5	2	3.5	3	4	3	5	4	5	3	5	4	3	4	5
1	1	3	4	5	5	4	5	3	5	4.5	3	5	5	4	4	5	3	3	3	3	5	3	4	4	4	3.86667	4	3	3	3	3	4	4	4	4	3	3.5	3	3	5	3	5	3	5	5	5	3	4	4
2	1	2	3	3	4	3	3	5	4	3.66667	4	3	4	2	4	4	2	4	4	4	3	3	4	4	4	3.53333	4	3	4	3	3	3	4	3	3	3	3.3	4	3	4	3	4	3	4	4	3	4	3	3
2	1	4	2	4	1	1	1	2	3	2	2	2	2	2	3	3	4	2	4	4	4	2	2	2	3	2.73333	2	2	2	3	2	2	2	3	3	2	2.3	4	2	4	2	4	4	4	3	2	4	4	2
2	2	3	2	5	5	5	4	4	5	4.66667	3	5	5	4	3	5	3	3	4	5	5	5	4	5	3	4.13333	4	3	3	4	4	3	5	5	5	3	3.9	1	4	5	3	5	4	3	5	3	3	3	4
2	2	2	3	3	5	4	3	3	2	3.33333	2	2	4	4	5	4	3	2	2	3	3	5	2	2	4	3.13333	2	2	3	2	4	4	4	4	2	3	3	4	4	2	3	2	4	2	4	4	4	2	3
1	2	1	4	1	1	2	2	1	1	1.33333	3	4	4	2	4	2	4	3	4	2	4	4	4	2	3	3.26667	2	3	2	2	2	3	2	2	2	3	2.3	3	4	4	2	3	3	4	2	4	2	3	2
2	2	2	4	2	4	3	4	3	2	3	4	2	4	2	2	4	2	2	3	3	2	3	4	2	3	2.8	2	2	3	3	3	3	3	2	3	3	2.7	3	3	3	4	2	2	4	3	4	4	3	4
2	2	2	4	4	4	4	5	3	4	4	4	3	5	5	4	4	4	4	4	5	4	3	5	4	4	4.13333	5	4	5	5	3	5	2	5	2	3	3.9	5	5	2	3	5	4	4	3	2	4	3	3
2	2	2	3	4	5	4	5	4	3	4.16667	5	3	3	5	4	4	5	3	3	3	4	3	5	3	5	3.86667	4	5	5	4	5	5	5	4	5	5	4.7	5	5	5	4	5	4	3	4	4	3	5	3
1	1	1	2	5	2	1	1	3	5	2.83333	3	2	3	2	4	2	4	4	4	3	3	3	4	4	2	3.13333	2	2	2	1	1	1	2	2	2	1	1.6	2	3	3	3	3	3	2	2	2	3	2	3
1	2	3	4	4	4	4	4	2	4	3.66667	4	4	4	4	2	5	3	4	3	3	3	2	2	5	5	3.53333	4	3	4	4	3	4	3	2	4	2	3.3	3	5	3	3	4	3	4	3	4	3	4	4
1	2	3	4	4	3	3	4	4	4	3.66667	3	4	4	5	3	4	5	4	4	5	3	4	4	3	5	4	3	3	3	4	3	4	3	3	4	3	3.3	4	2	4	4	2	4	4	4	1	4	3	3
1	2	1	4	5	5	4	5	4	4	4.5	3	4	4	4	3	5	4	3	4	5	5	3	4	3	5	3.93333	3	4	4	3	4	4	4	3	4	4	3.7	4	4	3	4	4	3	4	4	4	3	4	3
2	1	2	3	5	4	5	3	4	4	4.16667	3	3	4	5	5	5	3	3	4	5	5	3	3	4	4	3.93333	4	4	3	3	4	4	4	4	4	4	3.8	5	5	4	4	4	5	5	5	4	4	5	5
1	2	4	1	1	2	2	2	2	1	1.66667	2	4	2	3	3	2	2	2	4	2	4	3	3	3	4	2.86667	3	3	3	2	2	3	3	2	3	2	2.6	2	3	2	1	3	2	3	2	3	2	3	1
1	1	1	1	5	5	4	4	4	5	4.5	3	5	3	3	5	3	5	5	5	4	5	5	3	4	4	4.13333	4	3	3	3	4	3	3	4	4	4	3.5	4	4	4	4	3	3	1	4	4	4	3	4
1	2	1	1	1	2	2	2	1	2	1.66667	4	3	3	4	3	2	3	2	2	3	3	4	3	4	4	3.13333	2	2	1	1	3	3	2	1	1	3	1.9	2	3	3	2	3	3	1	1	3	1	2	1
1	1	2	3	4	5	3	5	5	5	4.5	4	5	4	4	4	4	5	4	5	5	4	5	5	4	5	4.46667	5	4	4	5	4	3	4	3	5	5	4.2	3	5	3	3	5	4	4	5	4	3	4	4
2	1	1	1	3	3	5	5	4	5	4.16667	3	4	4	3	4	3	4	3	4	4	3	4	4	3	4	3.6	3	3	4	4	3	3	3	3	4	4	3.4	3	4	3	3	3	5	2	3	4	4	3	4
2	2	3	2	5	3	4	3	4	5	4	5	4	5	5	4	4	5	5	5	5	4	5	4	4	5	4.6	5	5	3	2	2	4	4	2	5	3	3.5	5	3	5	1	5	4	5	3	4	4	3	5
1	1	1	3	2	3	4	3	4	2	3	4	3	3	4	3	2	3	2	2	2	4	4	3	2	4	3	4	3	1	2	1	2	3	4	4	3	2.7	3	3	2	2	4	2	4	3	4	3	3	3
1	2	3	3	3	3	3	4	5	3	3.5	2	3	4	2	2	4	3	2	3	4	4	2	2	2	2	2.73333	2	4	3	3	2	3	3	4	4	3	3.1	4	2	3	4	4	2	3	4	3	4	2	3
1	2	1	2	4	3	3	4	2	4	3.33333	2	2	2	3	3	3	4	3	2	3	3	3	4	2	3	2.8	3	2	2	4	3	3	4	2	4	3	3	1	5	3	4	2	4	4	4	3	4	5	4
1	2	4	4	4	4	5	4	5	4	4.33333	4	4	4	5	4	3	3	4	5	5	3	3	3	3	5	3.86667	4	4	3	4	4	4	3	4	3	3	3.6	4	3	4	2	5	3	3	4	4	3	3	3
2	2	4	2	3	5	4	5	3	4	4	4	5	3	3	5	2	3	5	5	3	4	5	2	3	5	3.8	3	5	4	4	5	5	5	4	4	4	4.3	4	5	4	5	4	5	5	4	5	4	5	3
1	1	2	1	4	5	4	4	4	3	4	5	5	4	4	5	5	5	5	5	4	5	5	5	5	5	4.8	5	5	5	4	4	5	5	5	5	4	4.7	4	4	4	4	5	3	4	4	4	5	5	5
2	1	2	1	5	3	5	3	4	5	4.16667	4	5	5	5	4	4	5	5	4	5	5	5	4	4	5	4.6	3	5	4	4	4	5	3	4	5	4	4.1	4	4	4	3	4	4	3	3	3	3	4	4
1	1	2	1	4	4	4	4	5	5	4.33333	5	5	4	5	5	2	5	3	4	5	5	3	4	5	3	4.2	3	3	4	4	3	4	3	4	4	3	3.5	5	4	1	3	5	5	5	5	2	3	4	4
2	2	4	1	3	4	1	1	1	2	2	2	3	4	4	3	3	3	3	2	4	4	2	3	2	4	3.06667	3	2	2	3	4	2	2	2	2	3	2.5	3	3	2	2	3	2	4	2	2	4	3	4
1	1	2	4	4	3	3	3	3	3	3.16667	4	2	2	3	2	2	3	3	4	2	3	3	3	2	3	2.73333	4	3	3	2	4	4	3	2	2	2	2.9	4	2	3	2	4	2	4	3	3	3	4	2
2	1	1	3	2	2	1	3	5	3	2.66667	4	4	2	4	2	4	2	3	2	3	2	4	4	2	2	2.93333	1	3	3	2	3	2	1	3	1	1	2	3	3	3	2	3	4	1	1	2	3	4	3
1	1	4	4	2	1	2	1	2	1	1.5	4	4	4	3	2	3	3	2	3	4	2	3	3	3	2	3	2	1	4	4	2	1	3	2	2	2	2.3	3	2	2	3	3	4	4	3	2	2	2	4
2	1	4	2	4	4	4	3	3	4	3.66667	2	3	2	3	5	4	3	5	2	5	5	2	5	3	4	3.53333	2	3	4	4	4	3	3	2	4	4	3.3	5	2	4	2	3	4	4	4	5	4	3	4
2	1	4	1	5	3	4	5	4	3	4	5	3	4	5	5	3	3	3	5	4	2	5	3	2	3	3.66667	4	5	5	3	5	4	4	5	5	3	4.3	5	5	5	5	5	1	5	4	3	5	5	3
1	2	4	4	1	1	1	2	1	2	1.33333	3	2	2	4	2	2	3	4	3	4	2	2	3	3	2	2.73333	3	2	2	3	1	1	2	3	2	1	2	3	3	1	3	1	2	2	3	1	2	3	3
1	2	1	2	4	5	2	4	3	4	3.66667	5	4	4	5	4	4	4	4	4	5	5	4	4	5	4	4.33333	3	3	4	4	3	3	3	4	4	3	3.4	2	4	4	3	2	5	4	4	4	2	5	4
1	2	4	3	4	3	3	2	3	2	2.83333	2	2	2	5	5	4	3	5	4	3	3	3	5	3	2	3.4	2	1	1	3	3	2	1	1	4	1	1.9	3	4	4	4	4	4	2	2	4	2	2	4
1	2	1	4	5	4	5	5	5	4	4.66667	4	3	4	5	3	3	4	3	5	4	4	5	5	3	4	3.93333	4	5	4	2	3	5	4	3	2	4	3.6	5	5	3	3	5	2	4	4	4	3	5	5
1	2	2	2	5	3	3	4	5	4	4	3	3	5	3	3	5	4	3	4	3	5	5	4	3	3	3.73333	5	4	4	5	5	5	5	4	5	4	4.6	5	4	4	3	3	5	4	4	3	3	5	5
2	2	3	1	5	5	3	5	2	4	4	2	4	2	3	5	2	5	4	5	3	5	2	5	4	5	3.73333	5	3	4	5	4	4	5	3	5	5	4.3	5	3	5	5	5	3	5	4	5	5	4	5
1	1	1	4	5	4	5	5	5	4	4.66667	3	3	5	4	5	4	3	5	3	5	5	5	4	5	3	4.13333	4	4	3	3	4	3	3	3	4	4	3.5	2	4	3	4	3	5	5	3	4	2	4	1
1	2	2	2	1	2	2	2	2	1	1.66667	2	3	2	4	3	3	4	2	2	4	2	2	2	2	2	2.6	2	3	2	2	2	3	3	2	1	2	2.2	4	4	3	2	2	2	4	3	3	4	2	4
1	2	2	4	4	4	4	3	4	3	3.66667	2	2	4	5	5	4	3	3	3	4	3	4	2	5	4	3.53333	2	3	4	4	3	4	3	4	3	3	3.3	3	3	3	4	3	4	4	3	3	4	3	3
2	2	3	3	4	4	3	2	3	4	3.33333	4	2	3	3	3	3	3	2	3	2	2	3	3	3	4	2.86667	4	3	2	3	2	3	3	3	4	3	3	2	1	2	1	1	1	1	1	2	1	2	1
2	1	2	1	1	2	2	2	1	2	1.66667	2	2	1	1	1	2	1	1	1	1	2	2	1	1	2	1.4	1	1	3	2	2	1	2	3	3	3	2.1	3	2	1	1	3	2	1	3	3	1	1	1
2	1	4	4	3	3	5	4	3	4	3.66667	3	5	3	4	2	3	4	2	4	3	5	4	5	2	4	3.53333	3	3	3	3	3	4	3	4	4	3	3.3	4	3	3	4	4	4	3	4	3	3	3	3
1	1	3	3	4	4	3	3	3	4	3.5	4	3	3	2	4	4	4	4	2	4	4	3	4	4	3	3.46667	3	3	3	3	4	3	3	4	3	3	3.2	3	4	2	3	3	4	4	4	4	4	3	3
2	1	2	4	5	5	4	5	4	5	4.66667	4	3	3	5	4	5	4	5	5	4	5	5	4	3	3	4.13333	4	5	4	5	4	3	5	5	3	5	4.3	5	5	4	4	5	5	4	5	5	5	5	5
1	2	3	1	5	5	4	4	4	5	4.5	5	5	5	4	4	3	3	3	4	3	5	3	5	5	4	4.06667	3	4	4	3	4	4	4	4	4	3	3.7	5	4	3	3	5	4	5	3	5	4	5	5
1	1	3	3	4	3	3	3	3	3	3.16667	4	4	2	2	4	2	3	3	4	3	2	3	4	3	3	3.06667	2	2	2	3	3	4	4	3	2	3	2.8	2	2	1	2	1	2	1	2	1	1	1	1
2	1	3	1	5	3	4	3	4	4	3.83333	5	3	5	5	3	2	4	5	3	4	5	4	3	3	5	3.93333	2	3	3	5	2	5	5	3	2	5	3.5	4	3	3	5	4	4	4	5	5	4	5	4
1	2	1	1	5	5	4	3	2	5	4	4	5	4	4	4	5	5	4	5	5	4	5	4	4	5	4.46667	4	3	4	4	4	3	4	3	3	5	3.7	4	5	3	5	4	5	4	5	4	4	4	1
2	2	3	4	4	4	2	3	3	4	3.33333	3	2	4	3	4	3	4	3	2	4	3	3	4	2	2	3.06667	3	4	2	4	2	3	5	2	3	2	3	3	3	2	1	3	3	1	2	3	3	2	1
1	2	3	2	3	4	5	4	3	5	4	4	5	5	4	5	4	4	4	5	5	5	5	4	4	5	4.53333	4	3	4	5	3	3	4	5	3	5	3.9	5	4	5	2	4	5	4	2	5	4	4	4
2	1	4	3	2	2	2	3	4	4	2.83333	5	3	1	1	5	2	1	3	5	2	4	2	5	3	5	3.13333	2	3	3	2	3	2	3	3	2	3	2.6	2	3	4	2	2	3	2	2	2	4	3	2
1	1	2	1	2	5	1	5	1	5	3.16667	4	4	3	4	4	3	4	3	2	3	2	3	4	3	3	3.26667	2	3	4	2	2	3	4	2	2	4	2.8	2	4	2	2	3	2	3	2	2	3	4	4
1	2	2	4	4	2	5	4	3	3	3.5	4	2	3	3	4	2	2	3	3	4	2	3	4	3	2	2.93333	2	4	2	2	4	3	2	4	4	4	3.1	2	4	4	2	3	3	4	3	4	3	4	3
2	2	4	4	3	2	4	4	3	3	3.16667	5	3	5	5	4	3	2	5	4	3	2	2	2	3	3	3.4	4	2	2	3	5	2	2	2	4	2	2.8	2	4	3	4	1	4	1	3	3	2	3	1
1	2	3	3	5	3	4	5	4	4	4.16667	4	4	5	4	3	4	4	5	4	5	5	4	5	3	5	4.26667	3	4	4	4	4	4	4	4	3	2	3.6	1	4	4	3	3	5	2	5	5	4	4	5
1	2	1	1	5	5	4	4	4	4	4.33333	4	4	3	4	5	5	5	3	4	5	4	4	3	4	5	4.13333	5	5	5	4	5	4	5	5	4	4	4.6	3	5	5	4	5	5	3	5	4	4	3	5
2	1	3	4	1	3	4	1	5	1	2.5	2	3	4	3	2	4	4	3	2	2	3	4	3	3	2	2.93333	3	3	2	3	2	2	3	3	3	2	2.6	3	2	1	1	2	2	3	2	3	3	1	1
2	1	4	3	4	2	5	5	5	3	4	5	5	5	4	5	5	5	5	4	4	5	4	4	5	5	4.66667	3	2	3	4	3	5	2	5	4	5	3.6	4	4	1	5	5	5	3	3	5	5	3	3
1	1	3	2	2	5	3	4	4	3	3.5	4	4	4	3	2	4	4	4	3	3	2	2	4	2	2	3.13333	2	3	4	3	2	4	4	3	2	4	3.1	3	3	3	4	4	3	4	3	3	3	3	4
1	1	4	1	4	3	4	3	4	3	3.5	3	3	4	3	4	4	4	4	3	3	3	3	3	3	4	3.4	4	3	3	2	2	3	3	5	2	4	3.1	5	3	4	5	2	1	2	4	2	5	2	1
1	1	2	2	2	3	4	2	3	3	2.83333	3	4	2	2	2	3	2	3	4	4	4	4	3	2	2	2.93333	4	3	1	1	4	2	3	4	1	3	2.6	2	3	4	2	2	4	4	4	3	3	2	4
2	2	2	1	5	4	5	3	4	3	4	5	5	3	3	4	3	5	3	4	4	5	4	5	4	4	4.06667	4	4	3	3	4	3	4	4	4	4	3.7	5	2	5	3	4	4	4	5	4	4	4	2
2	2	4	2	4	4	5	5	5	3	4.33333	4	5	4	5	4	4	4	4	5	4	5	5	4	4	5	4.4	5	4	5	4	4	4	4	4	5	3	4.2	3	3	4	5	4	5	3	3	5	3	5	3
1	1	3	3	3	3	4	4	4	3	3.5	3	2	4	3	3	4	4	4	4	3	3	4	2	3	4	3.33333	2	4	4	4	3	2	4	4	3	2	3.2	3	3	3	4	3	3	3	4	3	4	4	3
1	1	4	2	2	2	3	4	3	3	2.83333	4	4	4	2	3	2	2	4	4	3	3	3	4	4	2	3.2	2	2	2	4	1	2	4	1	3	2	2.3	3	2	5	5	2	3	2	2	4	3	3	3
1	2	4	2	4	5	4	4	4	4	4.16667	4	5	3	4	3	3	3	3	3	3	3	4	5	5	5	3.73333	4	4	4	3	2	3	4	2	3	5	3.4	3	4	5	3	2	2	4	2	4	5	4	3
1	1	3	3	4	2	3	2	2	4	2.83333	2	2	2	4	2	2	2	3	2	3	2	4	3	2	2	2.46667	3	3	3	3	3	2	2	1	4	2	2.6	3	2	3	2	2	2	2	2	3	2	3	4
2	2	2	4	3	3	4	3	3	4	3.33333	4	2	3	4	2	2	4	3	4	4	4	4	3	2	4	3.26667	3	3	3	1	5	3	4	2	4	2	3	2	2	2	4	3	4	3	2	4	2	2	3
1	2	4	2	3	5	5	5	4	5	4.5	3	4	3	4	3	3	5	5	4	3	4	3	4	5	5	3.86667	5	4	3	5	4	3	5	3	5	4	4.1	5	5	4	1	5	5	3	4	4	5	4	4
1	1	1	1	5	3	4	4	4	5	4.16667	5	4	4	3	3	4	3	4	4	3	4	4	3	5	4	3.8	4	3	3	4	4	3	5	3	2	4	3.5	5	1	4	5	5	3	4	4	5	5	4	5
1	2	2	2	5	2	4	1	1	1	2.33333	3	4	4	3	2	2	3	4	4	3	2	2	4	3	3	3.06667	1	3	1	2	2	3	3	1	2	1	1.9	2	1	1	1	1	2	1	1	2	2	2	2
2	1	4	4	4	5	4	4	3	4	4	5	4	3	3	2	5	5	5	3	4	5	4	5	2	5	4	4	3	3	5	3	5	4	4	3	4	3.8	1	3	4	3	5	4	4	5	5	3	3	5
1	2	2	1	2	5	3	5	4	4	3.83333	5	4	4	5	4	5	5	4	5	4	4	5	4	5	4	4.46667	5	4	4	5	4	5	5	5	5	5	4.7	4	4	4	3	4	4	5	4	5	5	5	5
1	2	3	2	5	3	3	3	3	5	3.66667	5	4	4	5	3	3	5	4	3	3	5	4	5	5	5	4.2	2	3	4	4	5	2	2	2	5	4	3.3	3	4	4	4	3	3	3	4	3	3	4	4
1	2	4	2	3	4	3	3	4	3	3.33333	3	3	3	3	4	3	3	3	3	4	4	3	3	4	4	3.33333	4	3	3	4	5	1	1	3	3	3	3	3	2	3	3	4	4	4	3	4	3	4	4
2	2	1	1	3	4	4	3	3	3	3.33333	3	4	2	2	4	4	2	3	2	4	2	5	4	5	4	3.33333	2	3	3	3	3	4	2	4	2	4	3	1	2	1	1	4	1	2	5	3	3	5	4
1	1	1	2	3	2	3	2	2	2	2.33333	2	2	3	2	3	3	3	4	4	4	2	2	2	3	2	2.73333	1	2	1	1	3	1	2	1	2	1	1.5	4	2	1	2	2	1	2	1	1	4	4	2
1	2	1	4	5	3	4	3	4	3	3.66667	3	4	4	4	4	3	4	4	4	3	4	4	4	3	4	3.73333	3	3	3	5	4	3	3	4	3	2	3.3	3	3	3	3	4	4	4	3	3	4	4	5
2	1	1	2	5	4	5	5	4	5	4.66667	5	4	4	4	4	3	4	5	4	5	3	4	3	4	3	3.93333	4	3	4	4	2	4	3	4	3	4	3.5	4	5	4	3	4	4	4	2	3	3	4	3
2	2	2	4	4	5	3	3	5	3	3.83333	3	5	3	5	3	5	4	3	4	4	4	3	5	3	5	3.93333	4	3	5	3	5	3	4	3	5	4	3.9	3	5	5	3	3	5	5	4	5	5	2	5
1	1	1	1	5	5	5	4	4	5	4.66667	4	5	5	5	4	5	5	4	5	5	4	5	4	4	5	4.6	5	2	5	2	4	3	3	5	5	2	3.6	4	3	3	3	4	4	3	4	3	3	4	4
2	1	4	3	3	3	4	4	3	5	3.66667	4	5	4	4	5	3	3	3	3	3	5	4	3	4	5	3.86667	4	3	3	3	4	3	4	3	4	3	3.4	4	4	1	3	5	3	4	4	4	3	3	3
1	2	2	2	4	4	4	4	4	4	4	3	3	3	5	5	2	2	4	4	2	4	5	4	4	4	3.6	5	4	5	3	5	3	4	5	3	5	4.2	4	5	5	5	3	4	5	5	3	3	4	4
2	1	3	2	4	3	3	4	5	5	4	5	4	4	4	4	4	5	4	5	4	4	4	4	5	4	4.26667	5	5	5	5	4	5	4	5	4	4	4.6	2	2	4	3	4	4	5	3	4	5	5	5
1	1	3	1	5	4	5	4	4	4	4.33333	4	3	4	3	4	4	3	3	4	4	4	4	3	4	4	3.66667	3	5	4	4	4	4	3	3	3	4	3.7	3	5	4	3	5	5	5	4	5	2	4	4
2	2	3	4	2	3	2	3	3	3	2.66667	2	3	4	2	2	4	3	3	2	4	2	2	4	3	3	2.86667	2	2	2	2	2	2	2	3	2	3	2.2	3	2	4	3	4	2	4	3	3	4	4	3
1	2	4	2	5	5	5	5	5	4	4.83333	3	5	3	5	5	4	3	5	3	5	3	4	5	4	5	4.13333	3	5	5	2	2	3	3	5	5	5	3.8	4	4	5	4	2	4	3	4	3	3	4	3
1	2	3	2	3	3	3	4	3	4	3.33333	3	4	3	4	3	4	3	2	3	2	4	4	3	3	2	3.13333	3	4	2	3	4	4	4	2	2	3	3.1	4	4	3	2	2	2	5	2	4	3	2	5
1	1	2	1	5	3	3	4	3	2	3.33333	3	3	3	3	4	2	2	2	2	4	2	3	4	3	3	2.86667	2	5	3	2	3	2	3	3	4	3	3	2	3	3	2	3	4	4	3	2	4	4	3
1	2	1	2	5	1	4	1	1	4	2.66667	3	4	4	2	3	2	4	2	4	4	4	3	2	4	3	3.2	1	1	2	4	2	1	1	4	2	3	2.1	3	3	2	3	2	2	3	3	3	5	4	4
2	1	1	1	2	3	4	2	4	4	3.16667	2	4	4	2	3	4	3	4	2	3	3	2	3	3	2	2.93333	4	3	2	3	2	2	3	4	4	2	2.9	2	3	4	3	3	3	3	3	3	3	3	3
1	1	2	2	3	4	4	4	3	3	3.5	4	2	4	2	2	3	3	2	4	2	2	2	3	2	4	2.73333	2	3	5	2	1	5	4	2	4	4	3.2	3	3	3	4	2	5	3	2	2	2	4	5
1	1	4	3	5	5	5	5	4	4	4.66667	4	4	4	4	3	4	3	3	5	4	5	5	3	5	4	4	5	5	3	5	3	3	4	4	4	5	4.1	5	3	3	5	5	5	3	4	4	5	3	4
2	2	4	2	2	5	2	2	1	2	2.33333	2	3	4	4	2	2	3	3	4	3	4	3	4	3	4	3.2	3	1	3	1	2	1	2	3	3	2	2.1	4	4	2	4	4	2	4	2	3	2	3	3
2	1	2	1	5	4	3	2	2	5	3.5	5	5	5	4	1	3	2	5	1	4	5	3	3	4	2	3.46667	2	4	2	4	4	3	4	3	3	3	3.2	4	3	3	3	3	3	3	3	4	3	4	4
2	1	4	1	3	2	4	4	3	4	3.33333	3	4	3	3	3	3	4	3	4	4	4	4	3	3	3	3.4	3	2	2	5	2	3	3	5	2	2	2.9	4	2	4	3	3	4	3	2	3	4	3	3
1	1	4	4	2	4	4	2	4	4	3.33333	3	3	4	4	3	4	3	3	3	3	3	5	3	3	3	3.33333	3	4	2	2	4	5	1	3	1	5	3	2	2	2	2	4	2	4	2	4	2	4	4
1	1	3	4	4	5	5	5	4	5	4.66667	4	5	4	5	4	4	5	5	4	4	5	4	4	5	5	4.46667	3	3	4	4	3	3	4	4	3	4	3.5	5	1	3	4	4	5	5	1	4	4	4	5
2	2	4	3	2	5	2	5	2	4	3.33333	4	3	3	3	4	3	4	2	4	4	4	3	4	2	2	3.26667	2	3	2	4	2	3	4	2	4	4	3	3	3	4	3	2	4	4	4	4	2	3	3
2	2	1	2	2	3	3	3	2	3	2.66667	2	4	3	2	4	4	3	2	3	3	2	2	2	4	2	2.8	1	1	2	3	2	3	2	3	2	2	2.1	2	2	3	1	2	3	1	3	2	1	1	1
2	2	3	2	3	4	3	3	3	2	3	2	2	2	2	3	4	2	4	3	2	2	4	2	3	4	2.73333	1	1	5	1	5	5	2	1	4	2	2.7	2	2	2	3	3	4	2	3	4	4	2	2
1	2	2	3	4	4	5	4	5	4	4.33333	4	4	5	3	3	5	4	4	3	3	5	5	3	5	5	4.06667	3	4	4	4	3	5	2	2	4	5	3.6	4	4	3	5	3	5	4	5	4	4	4	5
2	1	3	1	4	4	3	4	3	4	3.66667	4	4	4	4	4	4	3	3	3	3	3	4	4	3	4	3.6	4	4	4	3	3	4	3	3	3	3	3.4	3	4	5	3	1	3	4	4	1	3	4	4
2	2	4	4	4	4	3	4	3	3	3.5	4	4	3	3	3	3	4	3	3	2	4	2	2	3	2	3	4	4	2	2	2	3	3	3	4	4	3.1	1	2	2	1	1	1	1	3	1	2	2	3
1	2	4	3	3	3	4	3	3	3	3.16667	2	2	2	4	4	2	4	2	4	2	2	3	3	3	4	2.86667	4	3	1	3	2	5	5	1	2	3	2.9	2	3	2	3	3	1	1	3	3	1	1	3
1	1	4	1	5	4	5	3	4	3	4	4	3	4	5	4	5	3	4	3	5	4	4	3	3	4	3.86667	5	4	4	4	5	5	4	3	3	3	4	2	5	3	4	5	5	3	4	4	4	4	4
2	2	2	4	4	4	4	4	4	4	4	5	3	5	3	3	5	5	4	4	3	4	3	5	5	4	4.06667	3	4	5	5	5	3	4	4	3	3	3.9	3	4	3	5	5	5	3	3	2	4	5	4
2	2	4	3	1	1	1	1	1	1	1	3	4	3	2	2	4	2	3	2	3	3	3	2	3	3	2.8	2	2	3	3	3	2	3	2	3	1	2.4	1	1	2	2	3	2	3	1	2	3	3	2
2	1	1	3	2	1	1	2	1	2	1.5	2	4	4	4	4	2	4	4	3	2	2	4	4	2	4	3.26667	2	4	3	1	2	2	2	1	1	5	2.3	3	4	4	5	3	1	3	4	2	4	4	1
1	2	4	4	3	4	3	3	5	4	3.66667	4	3	3	3	3	3	4	3	4	4	4	3	4	4	3	3.46667	3	3	2	5	3	2	2	4	3	5	3.2	4	3	3	3	3	4	3	4	4	3	3	3
1	2	1	1	3	4	4	4	3	1	3.16667	3	4	4	2	4	4	4	3	3	2	3	2	4	2	3	3.13333	2	4	3	3	3	4	3	2	2	2	2.8	5	4	2	4	2	2	3	2	5	3	3	2
2	2	2	3	2	2	5	5	4	3	3.5	4	2	3	2	3	3	3	4	3	4	3	3	4	4	2	3.13333	3	4	5	1	1	3	5	5	4	1	3.2	3	2	4	3	3	4	4	2	4	4	4	4
2	1	2	3	4	3	3	3	3	3	3.16667	3	4	3	4	4	3	4	4	2	3	2	4	3	2	2	3.13333	2	3	2	4	2	4	3	2	2	4	2.8	1	2	1	4	4	2	1	2	3	2	5	5
2	1	2	1	5	3	3	5	4	5	4.16667	4	4	4	4	4	4	5	4	4	4	4	5	4	4	5	4.2	4	3	3	3	5	3	5	5	4	5	4	5	5	5	5	5	5	5	5	5	5	5	5
2	1	3	3	2	3	4	4	4	2	3.16667	2	3	2	2	3	3	2	4	3	3	2	2	4	4	2	2.73333	3	3	4	3	3	2	3	3	3	2	2.9	1	3	1	2	4	5	3	4	1	1	3	1
1	1	2	1	3	3	4	3	4	3	3.33333	4	4	4	3	2	3	3	2	2	2	2	4	2	3	3	2.86667	4	2	4	3	2	3	2	2	4	4	3	2	3	3	3	2	3	2	2	2	2	3	2
1	1	4	4	4	4	3	5	5	4	4.16667	5	5	5	5	5	4	4	4	4	5	5	5	5	5	5	4.73333	5	4	5	4	4	5	4	4	3	4	4.2	4	3	4	5	3	4	4	5	4	4	4	4
2	1	3	2	5	4	4	4	5	3	4.16667	3	5	5	3	4	5	3	5	4	5	4	4	5	5	5	4.33333	4	4	3	4	3	4	4	3	3	4	3.6	4	4	4	5	3	3	5	4	5	3	5	3
2	1	1	2	1	4	2	2	4	4	2.83333	3	4	4	2	3	2	3	5	5	2	4	4	4	2	4	3.4	3	3	2	3	2	2	3	3	2	2	2.5	2	3	3	3	2	4	4	4	3	2	2	2
1	2	2	1	4	4	4	3	3	4	3.66667	3	3	4	4	3	4	5	4	5	5	5	3	4	5	5	4.13333	3	4	2	4	4	3	3	4	4	3	3.4	3	3	5	5	4	4	4	3	2	3	3	3
2	1	3	4	3	4	1	2	5	2	2.83333	4	3	3	4	3	3	4	2	4	2	3	4	2	3	3	3.13333	2	2	3	2	2	3	3	3	3	3	2.6	3	1	1	2	1	4	2	1	1	4	4	1
2	2	3	3	2	1	1	1	2	1	1.33333	3	4	4	4	2	2	3	4	2	4	4	3	3	4	3	3.26667	3	3	1	3	3	2	1	3	2	1	2.2	1	2	1	2	2	1	1	1	1	1	2	1
1	1	2	4	4	4	4	3	4	4	3.83333	5	5	4	4	5	4	5	3	4	3	3	3	3	3	5	3.93333	5	4	5	5	3	3	4	5	4	3	4.1	3	4	5	3	4	4	4	3	3	4	4	4
1	2	1	3	2	4	2	2	4	2	2.66667	3	4	3	2	4	3	3	3	2	2	2	4	3	2	3	2.86667	3	2	1	3	1	2	3	2	1	1	1.9	1	4	5	1	5	3	1	3	3	5	3	4
1	2	2	1	4	3	4	4	3	4	3.66667	3	5	4	4	5	4	5	3	5	5	5	5	3	4	4	4.26667	5	3	2	5	2	5	4	2	2	3	3.3	3	4	3	4	4	3	3	3	4	4	3	4
2	2	3	3	4	5	2	4	4	2	3.5	3	4	3	3	4	3	3	3	3	4	4	4	3	4	3	3.4	4	2	4	3	4	2	3	3	2	4	3.1	3	4	4	3	4	3	2	3	2	3	3	2
2	1	3	4	5	4	4	5	5	4	4.5	4	4	4	4	4	4	5	5	4	4	5	5	4	5	5	4.4	3	5	4	5	5	3	5	5	3	4	4.2	3	5	4	4	3	3	3	3	5	4	2	5
1	1	4	1	4	3	2	5	5	4	3.83333	5	3	3	5	5	4	3	3	4	3	5	4	5	4	4	4	4	5	5	5	3	3	4	4	3	4	4	3	4	3	4	3	3	4	5	4	4	5	5
1	1	3	1	3	3	3	5	3	4	3.5	4	2	2	3	4	4	4	2	2	2	4	3	2	3	2	2.86667	1	3	5	3	4	1	5	2	3	5	3.2	3	3	3	4	3	3	4	4	4	3	3	4
2	1	3	4	5	3	5	2	4	4	3.83333	3	4	4	3	3	3	4	4	4	4	4	3	4	3	4	3.6	4	4	5	5	4	2	4	5	2	2	3.7	4	2	4	5	5	4	3	5	5	5	4	2
1	1	2	2	5	5	4	5	5	5	4.83333	4	4	5	4	4	4	5	5	5	4	4	4	4	5	5	4.4	4	4	4	3	3	4	4	3	3	3	3.5	3	5	3	3	2	4	3	4	3	5	4	2
1	2	3	2	2	3	3	2	3	3	2.66667	5	2	2	4	3	2	5	2	4	4	4	4	2	3	3	3.26667	1	1	2	2	2	1	2	1	2	2	1.6	2	2	2	3	3	4	4	4	4	2	3	4
1	2	2	1	4	3	4	2	2	2	2.83333	3	4	4	3	3	4	3	4	2	3	3	2	4	3	2	3.13333	3	2	2	3	3	3	3	2	3	2	2.6	2	3	2	3	2	4	3	4	2	3	4	2
1	2	1	3	3	2	3	2	4	2	2.66667	4	4	2	3	2	4	2	3	4	3	2	2	4	4	2	3	2	2	2	2	1	2	1	1	1	1	1.5	3	2	2	3	2	2	2	3	3	3	3	3
1	1	2	1	5	4	4	5	2	3	3.83333	4	4	5	3	3	3	5	4	4	5	5	5	3	5	3	4.06667	3	4	4	3	3	5	5	4	5	5	4.1	4	4	4	4	4	4	4	3	3	4	4	4
1	2	3	2	5	4	3	4	4	5	4.16667	4	3	5	3	4	4	4	5	4	5	5	4	3	4	3	4	4	3	5	5	5	5	5	3	4	4	4.3	3	5	3	2	5	5	5	5	5	3	4	3
2	2	4	4	4	3	5	5	4	4	4.16667	5	3	5	5	3	3	4	3	4	3	4	4	3	5	3	3.8	4	5	4	3	3	5	4	4	3	5	4	2	4	3	5	4	4	4	4	4	3	3	5
2	2	1	2	5	5	4	5	4	5	4.66667	5	4	3	3	4	4	5	5	3	4	4	3	3	5	3	3.86667	4	4	5	5	4	5	5	5	4	5	4.6	4	4	4	5	5	5	4	2	5	5	5	4
2	1	4	1	3	3	3	5	4	5	3.83333	3	3	5	3	5	4	5	3	4	5	5	5	4	5	5	4.26667	4	5	3	3	3	4	4	4	5	5	4	3	1	5	5	4	4	4	5	3	5	5	3
1	2	1	1	4	4	4	3	3	4	3.66667	4	4	3	4	4	3	4	3	4	3	3	3	3	4	4	3.53333	3	3	3	4	3	3	3	3	4	4	3.3	3	4	4	3	2	4	4	4	3	4	4	3
1	2	2	1	3	3	3	3	4	3	3.16667	4	4	2	4	3	4	4	2	3	3	2	3	3	2	4	3.13333	3	3	3	2	3	4	2	4	2	2	2.8	2	3	4	3	2	2	4	2	3	4	4	3
1	1	1	1	4	5	4	5	4	5	4.5	4	4	5	4	4	4	4	4	4	4	4	5	4	4	4	4.13333	4	2	2	4	4	5	2	4	4	4	3.5	5	5	5	4	5	3	5	3	4	5	5	2
2	2	2	1	3	3	3	4	3	5	3.5	3	4	3	4	4	2	3	3	4	3	2	4	3	3	4	3.26667	2	4	4	2	4	4	2	3	3	4	3.2	3	4	3	3	3	3	4	3	4	3	4	4
1	2	1	2	3	3	3	3	4	4	3.33333	3	5	2	4	3	2	2	2	4	4	2	4	5	5	3	3.33333	2	3	3	4	4	3	2	3	3	3	3	4	4	3	3	3	3	3	3	3	3	4	3
1	1	3	1	3	4	5	5	4	3	4	4	3	3	3	3	3	3	4	4	3	5	3	5	4	4	3.6	4	3	3	4	3	5	5	3	3	5	3.8	5	4	4	3	3	3	3	5	3	5	4	4
2	2	3	1	4	5	4	4	4	4	4.16667	4	3	4	5	3	4	4	4	5	3	3	4	4	5	4	3.93333	3	4	5	3	5	4	3	5	5	4	4.1	5	3	4	5	5	5	4	3	4	3	4	4
2	1	1	1	5	4	4	5	4	4	4.33333	3	3	3	4	5	4	2	5	4	4	3	3	4	5	5	3.8	5	4	4	3	5	3	3	5	4	3	3.9	4	5	3	4	4	4	2	3	4	4	5	4
2	1	4	3	3	3	4	5	4	4	3.83333	4	3	3	3	4	3	3	4	5	5	4	3	3	3	3	3.53333	3	4	3	3	5	3	4	3	3	4	3.5	3	5	1	4	5	4	4	5	5	3	5	5
1	2	1	3	1	2	2	2	2	1	1.66667	3	2	4	2	3	4	4	2	4	2	2	5	4	3	2	3.06667	2	1	3	1	2	1	1	1	1	3	1.6	4	4	3	2	3	1	3	3	4	4	4	3
2	2	2	4	4	3	4	3	2	4	3.33333	1	2	1	2	1	2	1	1	2	2	2	2	1	2	2	1.6	3	4	2	2	3	4	4	4	2	2	3	3	3	2	3	2	2	3	3	2	3	3	3
2	1	3	2	3	3	4	4	4	4	3.66667	3	3	3	3	4	4	4	3	4	3	3	4	4	4	4	3.53333	4	4	3	3	3	4	3	3	3	3	3.3	4	3	2	3	2	4	3	4	5	3	4	3
1	2	4	2	2	3	3	4	4	3	3.16667	4	3	3	3	4	3	3	3	4	3	4	3	4	3	3	3.33333	4	2	3	2	4	3	4	3	2	2	2.9	2	3	1	4	2	2	4	4	2	4	1	4
1	1	4	2	4	4	4	4	3	2	3.5	3	2	3	4	3	2	2	4	2	2	2	3	2	3	3	2.66667	2	2	4	3	3	4	4	3	2	4	3.1	3	3	3	3	3	3	4	4	3	3	4	3
2	1	1	3	5	2	3	3	3	3	3.16667	3	4	3	4	2	4	2	3	2	4	3	4	4	4	3	3.26667	4	4	4	2	3	5	1	2	3	1	2.9	4	2	2	2	4	4	3	2	4	4	4	3
2	2	3	1	3	3	3	4	4	4	3.5	3	4	4	3	4	2	2	4	3	4	4	2	4	3	4	3.33333	2	4	3	4	2	4	2	3	4	4	3.2	3	3	4	3	3	3	3	3	4	3	4	4
1	1	3	3	4	5	5	5	5	4	4.66667	3	4	3	4	4	4	4	4	3	3	4	4	4	3	4	3.66667	4	4	5	4	5	5	5	5	5	4	4.6	3	4	4	4	4	5	5	4	5	5	3	3
2	1	4	4	4	2	5	4	5	2	3.66667	4	3	3	4	4	4	3	3	3	3	4	4	3	3	4	3.46667	3	3	2	5	2	5	2	5	3	2	3.2	3	4	3	3	4	4	2	4	3	3	3	4
1	1	4	2	3	3	5	4	3	5	3.83333	4	4	3	4	3	3	4	4	5	3	3	4	4	4	5	3.8	2	3	3	5	3	2	5	4	5	3	3.5	4	3	5	3	5	3	5	4	4	4	5	5
1	1	4	1	3	2	4	2	2	2	2.5	2	2	3	2	3	4	4	2	4	4	4	3	2	4	2	3	1	2	2	2	2	2	2	2	2	2	1.9	3	4	2	4	3	3	3	2	3	4	2	4
2	2	2	3	5	5	4	3	5	5	4.5	4	5	3	4	4	3	4	3	4	3	4	3	3	3	5	3.66667	2	3	5	5	4	5	4	3	2	3	3.6	5	2	5	3	5	5	5	4	1	4	3	3
2	1	1	1	2	2	4	5	3	4	3.33333	2	4	5	3	4	3	3	4	2	3	3	2	3	3	4	3.2	4	4	4	2	3	4	2	2	2	3	3	4	3	2	2	2	2	4	2	2	2	3	2
1	1	1	2	2	3	2	2	2	3	2.33333	2	4	3	2	4	3	4	2	4	2	4	4	4	4	4	3.33333	2	2	2	1	1	1	4	2	3	2	2	2	4	3	4	3	4	2	4	4	3	3	3
2	1	3	3	4	4	3	5	3	3	3.66667	5	3	4	3	5	5	4	4	4	3	3	3	4	4	4	3.86667	3	4	2	5	2	4	3	2	4	4	3.3	5	4	3	2	3	2	4	4	3	2	2	5
2	2	2	2	4	5	5	4	3	4	4.16667	5	3	4	4	3	4	5	4	3	3	4	3	3	3	5	3.73333	3	5	3	4	5	3	3	5	5	3	3.9	4	4	1	5	5	3	3	4	3	5	4	4
1	2	3	3	2	4	3	4	3	4	3.33333	3	4	2	2	2	4	2	3	4	3	4	2	4	3	3	3	3	5	4	2	4	4	2	2	2	2	3	2	4	2	2	4	4	2	3	2	2	3	2
2	2	1	2	5	5	4	5	4	5	4.66667	5	3	4	3	4	3	5	4	5	3	3	5	3	4	5	3.93333	5	5	2	5	5	4	3	3	4	4	4	3	3	5	4	4	3	4	4	5	5	5	3
2	2	2	3	4	3	5	5	4	3	4	5	4	4	3	5	4	3	4	3	3	4	3	3	3	4	3.66667	4	3	3	4	3	4	4	4	3	4	3.6	3	4	5	4	4	2	4	3	5	3	5	5
2	2	4	4	3	3	3	4	3	3	3.16667	4	2	4	3	3	4	4	4	3	2	4	4	4	3	3	3.4	4	2	2	3	3	3	3	2	3	4	2.9	2	2	4	4	3	3	3	4	3	4	2	4
1	1	3	3	5	4	2	4	5	3	3.83333	4	4	5	3	5	3	3	5	3	5	3	3	3	5	4	3.86667	4	2	3	4	3	4	2	5	2	5	3.4	3	3	4	4	4	4	3	3	3	4	3	4
2	1	4	3	3	4	3	3	4	5	3.66667	3	5	5	3	5	3	3	5	5	5	3	3	4	4	3	3.93333	2	4	4	4	4	3	3	4	2	4	3.4	2	2	4	4	4	4	4	4	4	1	4	3
2	1	4	2	3	3	2	2	3	5	3	4	3	4	2	3	2	3	3	3	3	2	4	3	3	3	3	2	2	1	4	3	4	4	2	3	3	2.8	2	3	3	2	5	4	4	2	2	2	3	5
2	2	1	1	2	4	5	4	2	4	3.5	2	2	3	3	2	3	4	2	3	2	2	4	2	4	3	2.73333	3	4	2	3	4	3	2	3	4	3	3.1	3	3	3	2	2	2	3	4	4	2	3	3
2	1	1	4	3	5	3	3	5	5	4	5	5	5	4	5	4	4	4	5	5	5	4	5	5	4	4.6	4	3	3	3	4	4	3	4	4	3	3.5	5	3	5	3	5	4	2	4	5	4	5	2
1	1	4	2	2	3	4	3	3	2	2.83333	3	2	3	2	4	2	2	4	2	2	2	4	4	3	4	2.86667	2	2	2	2	3	2	3	3	3	4	2.6	4	3	2	4	5	5	1	2	1	5	5	3
2	2	1	4	3	4	2	5	3	5	3.66667	5	3	3	4	3	3	4	5	3	4	5	5	3	4	3	3.8	3	3	3	4	3	3	4	4	3	4	3.4	3	2	3	4	3	4	4	4	4	5	3	4
1	1	1	1	3	4	5	5	5	3	4.16667	3	4	4	4	3	3	4	4	4	4	3	4	4	4	3	3.66667	3	4	4	2	4	4	4	4	2	4	3.5	4	5	4	4	4	4	4	5	5	1	1	3
2	2	2	1	4	5	4	5	3	3	4	3	5	3	3	5	3	3	5	4	4	4	4	3	4	4	3.8	5	4	3	3	5	5	5	4	4	4	4.2	4	5	4	5	4	5	3	1	3	4	5	5
2	2	1	2	4	4	4	2	2	3	3.16667	2	2	3	2	2	3	2	4	4	4	4	2	3	4	2	2.86667	2	2	4	4	2	2	4	4	2	2	2.8	2	3	3	3	3	2	2	3	3	3	3	3
2	1	3	4	3	3	4	4	4	3	3.5	2	2	4	4	3	5	2	2	3	5	5	5	3	3	4	3.46667	3	4	4	4	2	3	3	2	4	3	3.2	4	3	2	4	3	4	3	3	4	4	3	4
1	1	2	3	1	1	1	2	2	1	1.33333	2	2	2	3	4	4	3	4	4	3	2	4	2	3	3	3	3	3	3	2	1	1	1	3	3	1	2.1	2	4	2	3	4	3	2	3	2	4	2	4
1	2	2	4	5	4	5	5	3	5	4.5	5	5	3	3	5	3	5	4	5	5	4	4	5	5	3	4.26667	4	3	5	4	4	3	4	3	3	4	3.7	4	4	3	3	3	3	5	4	2	3	3	5
1	1	3	2	4	3	3	4	3	3	3.33333	4	2	3	4	4	2	2	2	2	3	3	3	3	3	3	2.86667	4	2	2	3	3	2	3	4	2	4	2.9	4	4	2	3	2	3	3	2	3	4	2	4
1	1	3	3	4	5	5	5	5	5	4.83333	4	3	4	4	3	4	3	4	4	4	3	4	3	4	4	3.66667	4	4	5	4	5	4	3	4	5	5	4.3	4	4	5	5	2	4	4	5	5	1	3	5
1	2	3	3	3	4	4	3	5	5	4	4	3	3	4	4	4	4	4	3	4	3	3	4	3	4	3.6	4	5	5	3	4	3	3	4	3	4	3.8	3	5	4	3	4	3	3	5	5	5	4	5
1	2	3	1	1	1	2	1	4	4	2.16667	1	5	5	5	5	5	3	3	2	5	1	3	3	3	1	3.33333	1	1	2	1	2	2	1	1	1	2	1.4	4	2	3	4	2	4	4	3	3	3	2	4
1	2	4	4	5	4	4	5	4	5	4.5	4	4	4	3	4	4	3	3	4	4	3	4	4	4	3	3.66667	3	4	3	3	5	5	4	3	4	3	3.7	4	4	3	4	4	4	5	4	5	4	4	5
2	2	3	2	3	4	4	5	4	5	4.16667	4	5	3	4	4	3	5	5	4	5	3	5	3	4	3	4	5	3	5	5	2	4	5	5	4	4	4.2	3	4	5	4	4	4	5	5	4	3	4	4
2	2	4	1	1	1	2	1	1	1	1.16667	2	2	2	3	3	3	3	2	4	2	3	2	3	4	4	2.8	2	2	3	2	2	2	2	2	3	2	2.2	4	3	4	4	4	3	4	4	2	3	2	3
1	2	3	2	2	3	1	3	4	3	2.66667	4	4	4	3	2	4	3	4	4	3	2	2	2	2	4	3.13333	1	1	2	3	1	3	2	2	3	3	2.1	1	3	3	2	1	2	3	2	2	3	1	1
1	2	4	3	3	5	3	1	2	2	2.66667	2	4	3	3	4	2	3	2	2	4	4	2	4	3	2	2.93333	2	3	2	3	1	3	3	3	3	1	2.4	2	2	5	2	4	2	4	5	4	2	4	2
2	2	1	4	4	5	3	3	4	5	4	5	5	4	4	3	3	5	5	3	4	3	5	5	4	4	4.13333	4	3	5	4	3	2	5	1	5	4	3.6	4	5	3	4	4	3	4	3	4	4	5	5
2	2	2	4	5	5	3	4	3	5	4.16667	5	4	5	4	5	4	5	5	5	4	4	5	4	5	5	4.6	3	4	3	4	2	5	3	4	4	5	3.7	4	3	5	4	4	4	5	3	4	4	4	5
2	2	2	1	5	5	5	3	4	5	4.5	5	5	4	4	5	4	3	5	4	5	4	5	4	4	3	4.26667	5	5	5	4	5	5	5	5	5	5	4.9	4	5	4	4	5	4	4	5	1	2	1	5
2	2	3	4	4	3	2	2	2	3	2.66667	3	3	4	3	3	3	3	3	4	3	3	3	3	4	4	3.26667	1	3	2	2	2	1	3	3	3	3	2.3	5	1	2	1	1	2	3	2	2	3	3	2
1	2	2	2	4	4	4	5	5	4	4.33333	5	4	5	5	4	5	5	5	5	3	3	4	4	5	4	4.4	3	4	5	5	4	4	4	5	5	3	4.2	3	2	3	4	5	5	3	3	4	2	3	5
2	2	1	1	5	4	3	3	4	4	3.83333	3	4	3	5	5	4	3	3	5	3	5	5	4	4	4	4	5	4	5	5	4	5	4	5	5	5	4.7	4	5	5	5	4	5	4	3	3	5	4	5
1	2	2	4	3	3	3	4	3	4	3.33333	4	2	4	3	3	3	4	2	4	3	3	4	3	2	2	3.06667	3	2	4	4	2	2	3	4	3	3	3	2	2	3	3	3	3	3	2	2	3	3	2
1	1	4	1	5	4	4	4	5	5	4.5	5	3	5	3	3	4	5	5	5	4	5	5	3	4	3	4.13333	4	4	4	3	4	4	4	4	3	2	3.6	4	5	5	4	4	5	5	4	5	4	5	5
2	2	3	4	3	5	5	5	3	3	4	5	4	4	4	4	4	5	5	5	4	4	5	4	4	4	4.33333	4	3	5	4	5	3	2	3	3	4	3.6	4	4	3	4	2	2	5	4	3	4	4	5
2	2	4	1	4	4	4	4	4	5	4.16667	3	3	5	4	4	3	4	3	4	3	4	4	4	5	4	3.8	4	5	3	4	4	3	2	4	2	4	3.5	4	5	5	5	4	4	3	3	5	4	3	4
2	1	4	3	3	3	3	4	4	4	3.5	4	3	3	3	4	2	3	4	2	3	2	2	4	4	2	3	3	3	4	3	2	3	3	3	4	3	3.1	5	4	2	4	5	2	3	3	2	3	3	4
2	1	4	1	3	4	3	4	4	5	3.83333	4	4	4	5	4	4	5	5	4	4	4	5	5	5	4	4.4	4	3	5	5	4	4	3	5	3	4	4	4	4	3	4	3	4	3	5	4	4	4	5
2	1	4	1	4	5	4	5	4	5	4.5	3	5	3	3	5	4	3	5	3	5	5	3	5	4	5	4.06667	5	3	4	3	5	3	4	3	5	3	3.8	5	4	5	3	5	3	4	5	4	5	5	4
2	2	3	3	4	4	5	4	4	4	4.16667	4	4	4	3	4	4	4	4	4	4	4	4	3	3	3	3.73333	4	3	4	5	5	3	5	5	4	3	4.1	5	3	1	5	5	3	3	4	3	5	3	5
2	2	4	3	3	4	3	4	4	4	3.66667	2	2	2	5	4	2	3	4	4	4	3	5	5	5	3	3.53333	2	3	4	4	3	3	2	4	4	4	3.3	3	4	4	3	4	3	3	3	4	3	3	4
1	1	2	3	4	2	1	1	5	5	3	3	3	2	4	4	4	4	3	3	3	3	2	2	4	3	3.13333	3	2	3	3	3	2	3	3	3	2	2.7	1	2	2	2	1	3	2	2	1	1	2	1
1	1	3	3	4	4	4	3	3	3	3.5	3	3	2	3	3	4	2	2	3	2	4	3	2	2	2	2.66667	3	5	3	5	1	2	2	5	2	4	3.2	2	3	2	3	2	5	3	4	4	4	5	5
1	2	4	3	4	3	3	3	3	3	3.16667	2	4	2	3	5	2	2	4	5	3	4	5	2	2	4	3.26667	3	3	3	3	3	2	2	2	4	3	2.8	3	3	3	4	3	2	4	3	4	2	3	2
2	1	1	3	4	3	4	3	4	4	3.66667	4	4	4	5	4	5	3	5	5	3	5	5	4	4	5	4.33333	3	2	2	3	3	3	3	5	4	5	3.3	4	2	3	5	3	1	4	3	3	3	5	4
2	1	4	1	4	2	3	2	5	5	3.5	4	4	2	4	2	4	3	2	4	3	4	3	4	3	3	3.26667	4	2	4	2	3	4	2	3	4	4	3.2	3	4	3	4	3	3	3	3	3	4	3	4
1	2	1	4	5	4	4	4	3	3	3.83333	4	3	5	4	5	5	5	3	4	4	5	4	4	5	3	4.2	2	5	3	5	4	3	2	4	3	4	3.5	4	5	1	5	3	5	4	5	5	5	5	4
1	1	1	1	3	2	4	3	5	2	3.16667	2	4	3	2	5	2	2	5	2	4	3	3	3	2	4	3.06667	2	3	3	4	2	2	3	4	2	4	2.9	4	3	3	3	4	3	3	2	3	3	3	3
1	2	4	3	3	4	4	4	3	3	3.5	4	4	2	4	3	3	2	2	4	3	4	3	4	2	2	3.06667	3	2	3	3	3	3	2	4	5	3	3.1	3	4	3	4	3	3	3	3	3	4	4	3
2	1	3	3	4	4	4	5	4	4	4.16667	5	5	4	5	5	4	5	4	4	4	5	5	5	5	4	4.6	5	3	5	4	3	4	3	3	4	3	3.7	5	3	5	4	5	3	3	5	3	3	3	3
1	1	4	3	3	3	4	3	4	4	3.5	3	3	4	4	4	3	3	3	4	4	3	3	3	3	3	3.33333	2	3	4	4	4	3	3	2	4	2	3.1	2	2	2	1	2	2	2	2	1	2	2	1
2	2	2	1	4	2	5	5	3	5	4	2	5	5	2	2	2	5	4	5	5	5	5	5	2	5	3.93333	4	4	3	5	5	4	5	5	2	4	4.1	4	5	4	3	5	5	4	3	5	4	3	3
2	1	2	2	4	3	3	3	5	5	3.83333	5	3	3	3	4	3	5	3	3	5	3	4	4	4	5	3.8	5	5	3	3	4	5	3	5	4	5	4.2	5	3	4	4	4	4	4	4	5	3	3	5
1	1	2	3	3	4	4	5	3	5	4	5	3	5	3	4	3	3	4	3	3	5	5	5	3	4	3.86667	4	4	4	4	4	4	3	4	3	3	3.7	4	5	5	5	4	4	5	3	5	5	3	4
1	1	1	4	4	4	4	3	3	3	3.5	3	3	3	4	4	4	4	4	3	3	4	3	3	4	3	3.46667	2	4	2	2	4	3	3	5	3	4	3.2	3	4	4	4	5	4	2	4	2	4	4	2
2	1	1	4	3	4	5	3	3	4	3.66667	4	4	3	3	4	4	3	3	4	4	3	3	4	4	3	3.53333	3	4	3	3	3	3	4	4	3	3	3.3	4	5	4	3	3	3	3	2	3	4	3	3
2	1	1	2	4	5	3	3	3	3	3.5	2	4	2	4	3	5	2	3	5	2	2	2	3	4	3	3.06667	4	3	4	2	4	2	3	4	2	3	3.1	3	4	3	3	4	4	4	3	4	2	4	4
1	1	3	4	3	4	4	4	4	4	3.83333	3	4	5	4	4	5	5	4	3	5	4	3	3	3	4	3.93333	4	3	3	3	5	3	4	4	3	3	3.5	4	4	4	3	4	4	4	3	3	4	3	3
2	1	3	2	4	4	5	4	5	3	4.16667	4	5	5	4	4	5	4	5	5	4	5	5	5	4	4	4.53333	4	4	5	4	4	4	4	5	4	4	4.2	5	5	4	4	3	5	4	3	4	5	5	1
2	2	1	2	5	5	5	5	5	5	5	5	4	5	5	4	4	5	4	5	4	5	4	5	4	5	4.53333	5	5	4	5	5	4	5	5	5	4	4.7	4	3	2	5	5	3	5	3	5	4	4	4
1	1	2	4	3	4	4	1	3	1	2.66667	2	3	2	3	3	2	3	3	3	3	3	4	2	3	2	2.73333	3	3	3	2	2	1	1	1	3	3	2.2	2	3	4	5	4	4	4	2	3	2	4	3
2	2	3	4	2	4	3	1	1	2	2.16667	3	4	4	3	2	4	3	2	4	2	3	4	3	4	4	3.26667	2	2	1	1	2	2	2	1	1	2	1.6	3	3	2	2	2	3	3	2	3	3	3	3
1	1	3	3	5	5	3	5	3	3	4	4	3	4	3	4	4	5	4	3	3	4	4	3	4	3	3.66667	4	3	4	4	4	3	4	4	3	4	3.7	3	4	3	4	4	3	5	5	3	5	4	4
1	1	1	4	4	5	4	3	4	4	4	5	5	5	5	4	5	4	4	4	5	5	5	4	5	5	4.66667	4	5	5	4	5	4	4	5	5	5	4.6	3	5	4	4	5	3	3	4	4	2	5	4
1	1	1	2	5	3	3	5	5	5	4.33333	5	3	4	3	5	5	4	3	3	3	5	4	5	5	5	4.13333	4	3	5	4	5	4	5	3	4	4	4.1	3	4	3	4	4	4	3	4	3	4	3	4
1	1	3	2	5	4	4	5	5	4	4.5	5	2	3	5	5	4	5	3	5	3	3	5	3	2	3	3.73333	4	2	4	4	4	2	4	3	4	5	3.6	5	4	4	4	3	5	3	4	4	5	4	5
2	1	1	2	2	4	3	3	3	2	2.83333	3	4	3	3	4	4	3	4	3	3	3	3	4	4	3	3.4	2	1	2	1	2	2	1	1	1	1	1.4	2	4	3	2	2	2	2	2	3	2	2	3
2	1	3	2	3	5	3	5	4	5	4.16667	3	3	3	4	4	5	3	3	3	3	5	5	3	3	3	3.53333	4	3	5	3	5	4	5	5	2	5	4.1	3	5	5	5	4	2	5	4	4	5	5	3
2	2	1	3	5	5	2	5	4	4	4.16667	4	4	4	3	3	4	4	4	4	4	4	3	3	4	4	3.73333	3	4	3	4	4	4	3	3	3	4	3.5	4	5	4	4	2	4	5	5	3	4	4	4
1	1	1	4	3	3	4	4	4	4	3.66667	3	2	2	4	3	4	4	5	5	2	4	2	5	5	3	3.53333	4	3	4	3	3	3	4	2	3	4	3.3	4	4	4	3	4	3	3	3	3	3	4	3
2	2	3	4	5	2	2	2	3	2	2.66667	3	4	5	2	2	3	3	5	1	1	2	4	4	5	3	3.13333	1	3	2	3	1	2	2	1	2	2	1.9	3	3	2	4	2	2	4	2	4	2	4	3
1	1	1	4	2	3	3	2	2	3	2.5	2	4	1	2	2	5	1	2	1	4	4	5	3	3	4	2.86667	1	2	2	3	2	4	3	2	3	2	2.4	2	3	3	3	4	3	2	3	2	3	3	2
2	1	3	2	2	1	1	2	2	2	1.66667	3	4	3	4	3	3	3	4	4	3	4	3	4	3	3	3.4	1	1	3	2	2	1	2	1	2	2	1.7	3	3	3	4	5	4	3	2	4	2	2	2
1	2	3	4	4	3	4	3	4	3	3.5	4	3	4	3	3	4	3	4	4	3	3	4	3	3	4	3.46667	4	4	3	3	3	3	3	3	3	3	3.2	5	3	1	4	4	3	4	3	4	4	4	4
1	2	3	2	3	3	3	4	3	3	3.16667	3	2	4	2	4	2	3	4	3	3	3	4	2	2	3	2.93333	3	2	2	4	3	2	3	3	4	2	2.8	3	2	3	3	2	3	2	3	3	2	3	3
2	1	1	2	2	4	2	3	2	5	3	3	4	3	2	4	4	2	4	2	4	3	3	4	3	4	3.26667	3	3	3	3	2	2	3	3	3	2	2.7	2	3	4	2	2	2	2	2	4	4	5	3
1	2	4	3	5	5	4	5	3	4	4.33333	4	4	4	4	4	3	3	4	3	4	4	3	4	4	4	3.73333	5	5	3	5	5	3	5	3	5	4	4.3	4	3	4	4	4	5	4	4	4	3	3	4
1	2	4	3	2	2	2	2	1	2	1.83333	2	3	2	4	4	4	2	4	3	3	4	2	4	3	3	3.13333	2	2	1	2	2	1	2	1	2	2	1.7	2	1	2	2	4	1	2	4	4	1	3	2
2	1	2	4	3	4	4	2	3	5	3.5	4	3	3	3	4	4	4	3	3	3	3	3	4	4	4	3.46667	4	3	2	4	4	2	2	4	5	2	3.2	4	3	4	4	2	3	2	3	3	4	4	4
2	2	2	4	4	4	4	4	4	4	4	5	3	5	3	3	4	5	3	3	3	5	4	5	3	3	3.8	4	5	5	4	4	5	5	5	5	5	4.7	4	3	5	5	1	5	4	4	3	5	5	5
1	1	4	3	5	5	5	5	4	4	4.66667	4	3	4	3	4	4	3	5	5	5	4	5	3	3	3	3.86667	3	4	5	4	5	5	5	4	4	4	4.3	3	5	5	3	5	5	3	4	4	4	3	2
2	1	4	2	1	2	1	1	2	1	1.33333	3	2	2	2	3	3	4	4	4	4	2	2	2	4	3	2.93333	2	2	2	2	3	2	3	2	2	2	2.2	3	3	4	4	3	3	3	4	3	4	3	3
2	1	2	3	5	5	5	2	3	4	4	5	3	4	4	5	5	4	4	3	5	3	3	3	4	4	3.93333	5	3	3	4	3	5	4	3	4	4	3.8	4	5	5	4	4	5	3	5	3	4	4	5
1	1	2	4	4	5	5	3	4	4	4.16667	4	2	4	4	5	5	4	5	4	5	3	5	2	3	2	3.8	4	5	3	3	4	4	3	5	4	5	4	4	4	4	5	4	2	4	4	4	5	5	5
2	1	3	3	3	3	4	5	4	3	3.66667	5	5	5	5	5	5	5	4	5	5	4	4	4	4	5	4.66667	2	3	4	3	3	2	2	5	5	4	3.3	4	3	3	4	3	4	4	3	3	3	3	3
2	2	4	3	3	3	4	3	3	4	3.33333	3	3	4	3	2	4	2	4	2	4	4	4	2	4	3	3.2	3	3	2	2	4	2	3	4	4	2	2.9	5	5	3	5	5	1	2	1	2	4	5	5
1	1	1	4	3	5	1	4	3	1	2.83333	2	4	3	3	4	4	3	3	4	4	2	2	4	2	4	3.2	3	2	2	1	3	3	3	2	2	3	2.4	2	5	5	4	5	2	3	2	4	2	3	3
2	1	3	2	4	3	4	4	5	5	4.16667	5	5	3	5	5	4	4	5	5	3	5	4	3	3	4	4.2	5	3	5	5	5	2	1	4	3	3	3.6	5	3	2	5	4	5	5	3	3	4	5	4
2	1	2	1	2	3	3	3	4	2	2.83333	3	3	3	3	3	3	4	3	3	4	3	3	3	4	3	3.2	3	1	2	3	3	2	2	3	2	1	2.2	4	4	2	3	4	2	2	4	2	3	2	4
1	2	3	1	5	4	3	5	5	5	4.5	3	4	5	5	3	5	5	4	5	5	4	4	5	3	5	4.33333	5	3	5	3	5	2	5	3	3	2	3.6	3	5	5	5	4	4	4	5	3	4	4	4
1	2	3	3	5	4	5	4	5	5	4.66667	4	4	3	3	4	4	3	3	3	4	4	3	4	3	4	3.53333	2	2	4	5	5	5	2	4	4	2	3.5	3	4	4	4	3	3	5	4	3	3	4	4
1	1	1	4	4	5	1	4	1	4	3.16667	3	3	3	2	3	2	4	4	4	4	4	4	3	4	2	3.26667	2	3	4	4	2	3	3	3	2	3	2.9	2	3	3	2	2	2	4	4	2	4	3	3
2	1	1	3	5	5	4	4	5	5	4.66667	3	4	3	3	4	3	5	3	4	5	5	5	5	3	5	4	4	4	2	4	4	2	5	3	4	5	3.7	4	5	3	4	3	1	3	4	3	4	5	5
2	1	2	1	3	3	4	4	4	4	3.66667	4	4	5	3	3	5	4	3	3	4	4	5	5	5	3	4	2	3	4	5	2	5	2	3	3	4	3.3	5	3	3	4	4	5	3	5	2	3	2	5
2	2	1	2	4	4	3	2	2	3	3	2	4	4	3	3	4	2	4	2	4	2	2	4	3	3	3.06667	4	3	2	4	2	2	2	3	3	2	2.7	4	3	2	2	5	3	2	5	5	4	2	5
1	2	4	2	3	4	4	4	4	3	3.66667	3	3	4	3	4	4	4	4	3	4	3	4	4	4	4	3.66667	4	3	4	5	3	2	3	4	2	3	3.3	3	3	4	3	4	3	3	3	4	3	4	4
2	1	1	2	4	5	3	3	4	4	3.83333	5	4	4	5	3	5	3	4	3	5	4	3	4	3	4	3.93333	4	3	4	5	3	4	5	3	5	5	4.1	5	3	4	3	5	5	4	4	5	4	5	5
1	1	1	2	2	3	3	4	3	3	3	3	3	3	3	4	4	3	4	3	3	3	4	4	4	3	3.4	1	5	5	1	4	4	3	2	2	1	2.8	3	3	4	2	3	3	2	4	3	3	3	2
2	1	3	2	4	5	5	5	5	5	4.83333	5	4	4	5	5	5	5	5	5	4	5	5	4	5	5	4.73333	4	3	5	5	5	3	3	5	4	5	4.2	4	5	5	4	5	5	5	5	4	4	5	5
2	2	1	2	2	3	3	2	3	4	2.83333	4	4	2	2	2	2	3	4	3	2	4	4	4	2	4	3.06667	1	1	4	1	2	1	2	2	3	2	1.9	2	2	3	3	2	3	2	2	2	3	2	3
2	1	2	1	3	2	2	4	4	4	3.16667	3	4	2	2	5	5	4	2	5	3	2	5	2	5	2	3.4	4	2	4	2	2	4	2	2	3	4	2.9	4	2	4	4	2	2	3	4	3	4	2	3
1	2	4	3	3	4	4	3	3	3	3.33333	5	1	2	4	1	5	2	4	5	5	4	1	2	5	3	3.26667	2	5	4	3	3	2	2	2	2	4	2.9	2	1	2	2	1	1	2	2	1	1	2	2
1	1	4	4	2	2	4	3	2	4	2.83333	4	2	2	3	3	3	2	4	4	4	4	2	4	4	4	3.26667	2	1	2	2	1	2	2	1	1	1	1.5	4	1	3	1	4	4	3	4	3	3	3	3
2	1	4	3	4	5	5	3	4	4	4.16667	5	4	3	3	4	5	4	3	3	5	5	4	4	3	4	3.93333	4	4	5	3	3	4	3	3	3	3	3.5	4	4	3	4	5	4	3	5	4	3	4	5
2	1	4	3	4	5	5	4	4	4	4.33333	4	5	3	4	4	4	3	5	3	4	5	3	3	5	5	4	3	2	3	5	4	5	4	2	5	3	3.6	5	3	4	3	4	3	3	5	5	4	4	2
2	1	2	4	5	2	5	3	2	4	3.5	2	2	3	4	3	4	4	3	3	4	3	5	5	2	5	3.46667	3	3	3	4	4	3	3	3	3	3	3.2	5	3	4	3	4	3	3	3	4	3	3	2
1	1	4	1	2	3	3	3	3	4	3	2	3	3	2	4	3	4	3	2	4	3	3	4	2	3	3	1	1	5	5	1	4	3	2	1	5	2.8	2	2	4	3	2	2	2	4	3	4	4	3
1	2	4	3	3	2	4	1	3	1	2.33333	4	4	2	2	2	4	3	4	4	3	3	3	2	3	2	3	3	2	2	2	2	2	2	3	3	2	2.3	4	2	2	3	3	3	4	4	3	2	2	4
2	2	4	1	4	5	4	5	4	4	4.33333	3	5	4	3	4	4	3	5	5	3	3	4	4	4	3	3.8	4	4	4	4	4	3	4	3	4	4	3.8	4	3	4	5	5	3	5	3	4	4	5	1
1	2	3	1	5	4	4	4	5	5	4.5	5	4	3	3	4	4	5	5	5	3	5	5	3	4	5	4.2	5	2	5	5	5	3	5	2	4	2	3.8	3	4	4	2	4	5	4	5	4	5	3	4
2	2	3	3	4	5	4	4	4	5	4.33333	5	5	4	5	4	5	4	5	5	5	4	4	4	4	5	4.53333	5	2	5	2	2	2	4	5	5	2	3.4	4	4	3	3	3	4	4	4	4	4	3	3
1	2	2	1	4	5	5	4	4	5	4.5	4	3	4	3	3	5	4	5	3	3	5	3	5	4	5	3.93333	4	2	4	2	3	3	3	5	5	4	3.5	5	5	4	5	4	5	5	5	4	5	5	5
2	2	3	4	2	1	2	1	2	2	1.66667	4	2	2	2	2	3	4	4	2	2	3	3	4	2	2	2.73333	3	2	1	2	2	2	2	3	3	3	2.3	4	3	2	2	2	4	3	4	3	3	3	2
2	1	2	4	3	3	4	3	4	3	3.33333	3	4	4	4	3	2	2	4	2	2	4	4	3	2	4	3.13333	2	4	2	4	4	4	2	3	2	3	3	4	2	2	1	1	1	1	4	3	3	3	1
2	1	3	2	3	4	3	2	3	3	3	3	4	4	4	2	3	3	2	2	2	4	3	3	2	2	2.86667	4	5	1	1	4	4	1	4	1	2	2.7	4	5	2	2	3	4	2	3	2	3	3	4
2	2	2	4	3	4	4	3	3	3	3.33333	2	2	4	2	3	2	3	2	3	4	2	3	2	2	3	2.6	4	3	4	2	1	2	4	4	5	2	3.1	2	4	3	3	4	2	2	3	3	4	3	2
2	2	2	1	3	2	2	2	3	4	2.66667	4	3	3	4	3	3	4	2	3	3	2	2	2	4	3	3	2	2	2	1	2	2	2	1	2	2	1.8	3	4	3	3	2	2	4	3	2	3	2	3
2	1	2	3	3	4	3	3	3	3	3.16667	3	4	3	2	4	4	2	4	2	4	2	2	4	4	3	3.13333	3	2	2	2	4	2	3	4	4	2	2.8	3	2	3	3	4	4	4	4	3	4	3	3
2	1	1	4	3	2	2	4	2	3	2.66667	4	3	3	2	4	4	2	3	4	3	2	4	3	2	2	3	2	1	2	1	1	1	2	1	1	1	1.3	3	3	3	4	1	3	4	3	3	4	4	4
1	1	1	3	4	4	4	4	3	3	3.66667	5	2	3	4	2	3	4	5	3	4	4	5	4	5	2	3.66667	5	3	4	5	2	2	2	3	3	4	3.3	4	4	3	3	4	3	4	3	4	4	4	4
2	1	1	3	4	4	4	5	5	5	4.5	4	5	5	5	5	5	5	5	5	5	4	5	4	5	4	4.73333	3	2	4	3	4	5	3	5	5	2	3.6	4	3	3	3	4	3	4	4	4	4	4	3
2	2	2	2	5	4	3	3	4	4	3.83333	4	4	4	4	5	5	4	5	5	4	4	5	4	4	5	4.4	5	4	5	5	5	5	5	4	4	5	4.7	5	3	5	4	5	5	3	5	4	5	2	2
2	1	3	3	3	4	4	4	4	4	3.83333	5	5	5	4	4	5	5	4	5	4	5	4	5	4	5	4.6	3	4	2	5	3	5	4	3	2	5	3.6	4	2	3	1	4	4	5	5	4	5	3	5
2	2	4	2	1	1	2	1	2	1	1.33333	3	3	4	3	3	3	3	4	3	3	4	4	4	3	3	3.33333	2	3	2	3	2	4	2	2	2	2	2.4	3	3	3	3	3	3	3	4	3	3	4	3
1	2	1	4	5	5	5	3	3	3	4	4	4	4	3	3	3	4	4	3	4	4	3	4	3	3	3.53333	4	3	3	4	3	3	5	3	4	3	3.5	5	4	5	5	5	4	5	4	4	5	4	5
1	1	2	3	3	4	3	5	5	3	3.83333	4	4	5	5	5	5	4	5	5	5	5	5	4	4	5	4.66667	5	5	2	5	5	4	3	4	2	2	3.7	5	3	4	4	5	3	4	3	5	2	5	3
1	1	3	4	2	5	3	2	4	2	3	2	3	3	3	3	2	2	4	2	2	2	2	4	3	4	2.73333	4	3	2	1	4	2	2	4	2	4	2.8	3	4	3	2	3	2	4	2	4	3	2	2
2	1	3	2	5	5	3	3	2	5	3.83333	5	5	5	4	4	4	4	4	4	4	5	4	5	5	4	4.4	5	4	4	2	5	4	3	3	3	2	3.5	5	5	4	5	5	5	4	4	5	5	5	5
2	1	3	2	4	3	3	4	4	4	3.66667	5	5	5	5	4	5	5	5	5	4	5	5	5	5	4	4.8	5	2	4	4	2	4	3	2	3	4	3.3	4	3	4	3	4	3	3	5	3	4	3	3
2	2	2	2	5	5	5	4	5	4	4.66667	3	5	5	5	5	3	3	3	5	5	4	3	3	3	3	3.86667	3	2	4	4	4	3	3	5	2	4	3.4	4	4	3	3	4	4	4	3	3	3	3	3
1	2	2	3	3	3	3	4	3	3	3.16667	2	2	2	3	2	4	3	4	2	2	2	2	3	4	2	2.6	4	3	2	2	3	3	3	2	4	2	2.8	1	2	2	2	1	2	2	2	2	2	1	2
1	1	4	2	3	3	1	1	1	4	2.16667	2	3	2	4	2	3	2	2	4	4	2	2	4	2	2	2.66667	3	2	2	1	3	2	2	3	2	1	2.1	5	4	4	2	4	3	5	2	2	2	2	3
2	2	3	1	4	5	5	5	3	4	4.33333	4	4	4	4	3	4	4	4	4	4	4	3	4	3	3	3.73333	5	5	5	5	5	5	4	5	4	5	4.8	3	4	4	5	3	5	5	5	5	5	4	3
2	2	1	1	4	5	4	5	4	4	4.33333	4	5	3	3	5	4	3	5	3	3	5	5	4	5	5	4.13333	4	4	4	4	4	3	3	3	4	4	3.7	5	5	4	5	5	4	5	5	4	4	5	5
2	2	1	1	4	5	4	3	5	4	4.16667	5	4	3	3	3	5	5	5	3	4	4	3	4	4	3	3.86667	5	4	5	4	4	5	5	4	5	5	4.6	4	3	4	4	4	4	3	3	4	4	4	3
1	1	4	3	5	3	5	5	5	5	4.66667	5	5	4	5	5	5	5	4	5	5	5	4	5	5	5	4.8	3	3	4	4	3	4	4	4	3	4	3.6	5	5	5	5	4	5	5	4	4	5	5	5
2	1	4	1	5	4	4	3	5	3	4	4	4	5	4	4	5	5	4	5	4	5	4	4	4	5	4.4	4	4	5	5	2	1	4	4	2	4	3.5	4	4	3	4	3	4	3	4	2	4	4	4
1	2	2	2	2	2	4	3	4	2	2.83333	3	2	3	2	2	4	3	3	3	4	4	4	3	4	4	3.2	4	4	1	4	4	1	3	1	1	3	2.6	2	1	2	3	1	3	1	3	3	1	3	2
2	1	4	3	4	5	3	5	4	3	4	4	4	4	3	3	4	4	4	3	4	4	4	4	3	4	3.73333	4	4	3	3	3	3	4	4	4	3	3.5	3	5	5	4	3	1	4	4	4	3	4	4
1	1	4	2	4	4	3	4	3	3	3.5	1	1	1	1	1	2	1	1	1	1	1	2	1	2	1	1.2	3	3	3	3	4	4	2	3	3	4	3.2	3	4	4	3	3	3	4	3	3	4	3	3
1	2	1	1	4	5	3	5	4	4	4.16667	3	3	4	3	4	4	4	4	4	3	4	5	5	3	5	3.86667	5	5	4	5	5	4	4	5	5	5	4.7	4	4	3	4	4	4	4	5	5	3	5	4
1	2	3	3	2	1	2	1	2	1	1.5	2	2	2	4	3	3	4	3	3	2	3	3	2	2	4	2.8	2	2	4	2	3	4	2	1	2	3	2.5	3	4	4	4	3	3	2	2	3	1	4	3
2	2	1	1	3	3	3	3	4	4	3.33333	3	3	5	5	2	2	3	4	2	3	4	2	3	3	5	3.26667	2	3	2	4	3	2	3	4	4	3	3	3	2	4	3	3	3	3	3	3	2	2	4
2	1	4	2	2	1	1	1	2	2	1.5	4	4	3	4	3	2	2	2	4	3	2	3	4	2	4	3.06667	1	2	1	2	2	2	2	2	2	1	1.7	2	2	3	3	3	2	3	2	3	3	3	2
2	1	3	3	2	5	5	2	2	4	3.33333	3	3	2	3	3	4	4	4	2	2	3	3	4	3	3	3.06667	3	3	4	3	4	4	2	3	2	2	3	2	2	3	4	4	4	2	2	4	2	3	4
2	2	3	2	1	1	1	1	4	3	1.83333	3	4	4	4	2	3	2	2	2	2	3	3	2	2	4	2.8	2	2	1	1	1	2	1	2	2	1	1.5	2	3	3	2	2	3	3	2	2	3	3	2
1	2	3	1	3	5	3	3	4	3	3.5	3	4	4	3	2	3	2	4	3	2	4	2	2	2	4	2.93333	5	5	2	3	2	2	2	4	2	4	3.1	3	4	3	3	4	3	4	3	3	4	3	3
2	1	4	3	4	3	4	4	4	4	3.83333	5	5	4	3	5	3	5	3	4	5	4	4	5	3	4	4.13333	5	5	5	5	5	5	4	5	4	4	4.7	5	4	4	5	4	5	2	2	3	3	3	3
1	2	2	4	5	5	5	4	4	5	4.66667	4	4	3	3	3	4	4	4	3	4	4	4	3	3	4	3.6	3	4	5	4	5	4	3	3	3	3	3.7	3	3	5	4	4	2	4	2	4	3	5	4
2	2	1	4	3	4	4	5	4	3	3.83333	4	3	3	3	4	5	4	5	4	5	3	3	4	5	4	3.93333	4	5	4	5	3	3	3	5	2	3	3.7	5	5	5	4	3	4	4	4	4	5	1	5
1	2	1	3	5	3	3	5	3	3	3.66667	5	5	3	3	3	5	5	3	4	5	3	5	4	3	5	4.06667	3	2	4	2	5	5	2	3	3	4	3.3	3	3	5	3	3	3	5	5	3	1	3	4
2	1	4	3	5	5	3	5	4	4	4.33333	4	4	4	3	4	3	3	4	4	4	4	3	4	3	4	3.66667	5	4	3	4	2	5	2	3	3	5	3.6	5	4	4	5	4	4	4	2	5	4	4	3
2	1	1	2	3	3	4	4	4	3	3.5	2	4	2	3	2	4	2	2	4	4	3	3	2	3	2	2.8	4	4	3	2	4	4	2	3	2	4	3.2	4	3	3	3	4	3	3	3	4	4	3	3
1	1	2	2	5	4	4	3	4	4	4	3	5	4	4	4	5	5	5	5	4	4	3	3	3	5	4.13333	3	4	4	5	3	4	4	5	5	3	4	4	2	4	4	5	5	5	5	4	5	3	4
2	2	3	2	5	5	3	5	5	4	4.5	5	5	5	4	5	4	5	5	4	5	4	4	5	4	3	4.46667	2	4	4	5	3	5	3	4	2	3	3.5	4	4	3	4	2	4	4	3	5	3	3	3
2	1	2	4	2	4	4	2	2	4	3	5	4	2	5	3	5	3	4	2	2	2	2	4	5	3	3.4	3	4	3	3	2	3	1	2	3	3	2.7	3	4	2	2	2	3	2	2	2	2	3	3
2	1	2	3	3	4	3	4	2	2	3	3	2	2	4	2	4	3	3	2	2	2	2	4	3	3	2.73333	2	2	3	2	3	2	4	4	2	3	2.7	3	3	5	2	4	2	2	5	4	3	2	3
1	2	1	1	3	5	4	4	3	4	3.83333	3	4	5	4	5	3	3	5	3	5	5	4	4	5	4	4.13333	5	4	3	5	5	4	3	3	4	3	3.9	3	4	4	5	4	3	5	4	5	2	4	4
1	2	4	1	3	3	2	2	4	4	3	3	3	3	4	4	4	4	3	3	3	3	3	3	3	4	3.33333	2	3	2	3	2	4	3	3	3	2	2.7	3	2	1	1	2	4	3	3	4	1	4	2
2	1	3	1	5	5	5	4	5	5	4.83333	5	3	3	5	5	3	4	4	3	5	4	3	4	5	5	4.06667	2	5	4	5	5	3	2	4	4	4	3.8	5	5	3	4	5	4	3	5	4	5	2	4
1	2	2	4	3	4	5	3	3	3	3.5	4	3	4	4	4	3	3	3	4	3	4	3	4	3	3	3.46667	5	2	3	5	4	2	2	3	4	2	3.2	3	2	5	4	2	4	4	4	1	4	4	2
2	1	2	4	4	5	4	5	4	5	4.5	4	4	4	4	3	3	3	4	4	3	4	4	5	4	5	3.86667	3	5	5	5	3	3	2	5	3	5	3.9	4	4	4	2	4	3	4	4	2	5	4	4
1	1	4	4	4	4	4	2	4	2	3.33333	2	4	4	3	3	4	2	4	2	2	3	4	4	4	2	3.13333	5	3	1	4	5	5	1	1	4	1	3	2	1	4	5	4	2	3	4	4	4	5	2
1	2	4	2	5	4	3	3	2	4	3.5	2	4	3	3	4	2	4	4	2	4	2	2	3	4	2	3	2	5	3	2	3	4	3	2	2	5	3.1	3	2	4	2	4	4	3	4	4	3	3	4
2	2	1	1	4	4	4	4	4	4	4	4	4	4	4	5	4	4	4	4	4	5	4	5	5	5	4.33333	5	5	5	5	5	5	5	5	5	4	4.9	5	4	5	5	5	5	5	5	5	4	5	5
1	1	4	1	2	4	5	3	5	5	4	5	3	5	4	3	3	4	3	4	5	3	5	4	3	5	3.93333	4	3	3	4	4	4	4	4	3	4	3.7	5	5	5	5	5	5	5	5	5	5	5	5
1	2	4	1	4	4	4	3	2	2	3.16667	2	3	2	4	3	3	4	3	2	3	3	3	2	2	2	2.73333	4	3	2	2	4	3	4	2	2	3	2.9	3	3	3	3	3	3	3	4	3	3	3	4
2	1	1	3	5	5	4	3	3	4	4	5	4	3	4	3	4	5	3	3	3	4	3	5	3	3	3.66667	3	4	5	5	2	3	4	4	3	2	3.5	3	5	4	5	4	5	4	3	5	4	3	5
1	2	1	3	3	2	2	4	2	3	2.66667	4	4	4	5	2	2	5	2	2	2	3	5	4	2	4	3.33333	1	2	2	1	1	1	1	2	1	2	1.4	4	2	4	3	2	3	4	2	3	2	2	2
2	2	1	4	4	4	5	5	4	4	4.33333	5	4	3	4	4	3	4	5	5	4	4	5	3	3	5	4.06667	4	3	4	5	5	5	3	3	5	4	4.1	4	4	4	4	2	4	4	4	4	3	4	3
2	2	1	1	2	5	2	3	5	4	3.5	4	4	3	2	3	4	4	3	2	3	4	4	2	4	4	3.33333	4	4	4	4	2	2	3	2	3	4	3.2	3	4	3	4	3	4	3	4	4	3	3	3
2	2	2	1	3	4	3	5	4	3	3.66667	3	3	3	3	3	4	4	3	4	3	4	4	4	3	4	3.46667	4	3	3	4	3	5	2	2	2	4	3.2	4	3	5	4	3	2	3	3	4	5	2	3
1	1	2	3	1	3	5	5	4	1	3.16667	2	2	4	2	2	2	4	3	2	3	3	3	4	2	3	2.73333	4	3	3	4	3	3	2	3	2	2	2.9	2	3	2	2	2	4	3	4	2	3	3	4
2	1	1	3	4	3	2	3	2	3	2.83333	3	3	4	2	3	2	3	4	3	4	2	4	4	2	2	3	4	3	2	4	2	2	2	3	2	2	2.6	3	3	4	3	3	3	3	4	3	3	3	3
1	1	2	1	3	3	4	5	4	4	3.83333	5	4	4	4	4	4	4	5	5	4	4	5	4	4	5	4.33333	3	3	3	5	4	4	5	3	4	4	3.8	3	4	4	4	3	4	4	3	3	5	3	5
1	1	2	3	4	5	5	5	4	4	4.5	4	3	3	4	3	3	4	3	3	5	5	5	3	4	4	3.73333	3	2	5	2	2	5	3	3	5	4	3.4	3	4	4	4	3	4	4	3	4	4	3	3
2	1	2	2	2	1	2	1	2	1	1.5	4	3	2	4	4	2	3	3	3	2	4	3	4	4	3	3.2	3	2	2	2	3	3	2	1	3	3	2.4	2	3	3	4	4	2	2	2	3	4	4	3
2	2	2	3	4	5	4	4	4	5	4.33333	3	5	5	5	3	5	5	3	4	3	5	3	4	5	4	4.13333	4	5	4	4	4	4	4	4	4	4	4.1	5	1	1	5	4	5	5	5	3	5	5	4
1	1	2	4	3	3	3	2	2	3	2.66667	3	4	4	4	3	4	2	2	2	2	4	4	4	3	3	3.2	2	2	2	1	2	2	2	2	1	2	1.8	2	2	3	3	3	3	2	3	3	3	3	3
1	1	1	2	5	5	5	5	5	5	5	3	5	3	5	4	4	5	4	4	5	3	5	5	3	5	4.2	4	5	4	5	4	3	4	4	4	4	4.1	4	4	4	2	4	4	4	5	5	3	3	2
1	2	2	4	2	2	2	4	2	2	2.33333	4	4	4	3	4	3	3	3	3	3	3	4	3	3	3	3.33333	2	1	1	1	2	2	2	1	1	1	1.4	1	2	1	1	2	2	1	1	2	2	2	1
1	2	4	4	4	4	2	3	3	4	3.33333	3	3	3	3	4	3	4	3	3	3	4	4	3	3	4	3.33333	4	2	4	3	2	4	2	4	3	2	3	3	3	2	4	2	3	4	4	3	3	3	4
2	2	2	1	5	5	5	3	4	2	4	3	4	3	3	5	5	3	4	3	5	3	3	5	4	5	3.86667	5	5	3	3	4	5	5	3	3	5	4.1	4	4	4	5	5	2	3	3	3	5	4	4
1	2	1	3	2	3	3	5	5	4	3.66667	3	5	5	5	3	4	3	4	4	3	3	4	4	3	4	3.8	4	2	5	2	3	3	3	4	4	3	3.3	3	4	3	4	4	4	3	3	3	3	4	3
1	2	1	2	4	5	5	4	4	4	4.33333	3	5	3	4	5	4	3	4	5	4	4	5	5	5	4	4.2	5	5	3	3	4	3	4	5	4	5	4.1	4	5	3	5	5	4	4	3	5	5	4	5
2	2	3	4	2	4	4	2	3	3	3	3	2	2	4	3	2	4	4	2	4	3	4	2	2	4	3	2	3	3	3	3	3	3	2	3	2	2.7	2	3	1	4	3	5	3	5	2	2	1	5
2	2	1	3	3	4	3	5	4	3	3.66667	3	4	3	5	4	3	3	5	3	4	3	3	3	5	3	3.6	5	2	3	2	5	4	2	2	5	3	3.3	4	3	3	2	2	3	4	4	4	3	5	4
1	1	4	1	4	3	3	3	4	4	3.5	2	3	3	3	2	4	2	4	2	3	3	2	3	4	2	2.8	4	4	4	2	2	4	2	3	2	4	3.1	2	3	2	4	4	3	2	4	5	3	2	4
1	1	2	3	5	5	3	5	4	5	4.5	5	3	5	5	5	3	3	5	4	4	5	3	4	4	5	4.2	5	3	3	5	3	5	3	5	4	3	3.9	5	4	4	3	5	5	2	5	5	4	4	3
2	1	4	3	3	3	4	3	4	2	3.16667	2	4	2	4	4	3	3	3	5	3	5	3	4	2	3	3.33333	4	3	2	3	4	2	3	2	3	2	2.8	2	3	4	2	3	2	4	4	4	2	4	2
2	1	4	4	3	5	5	2	4	5	4	4	5	3	3	3	5	5	3	4	4	5	4	4	3	3	3.86667	4	3	5	3	3	5	5	4	3	2	3.7	3	3	3	4	4	4	5	5	4	5	5	2
1	1	2	1	5	3	3	5	4	3	3.83333	5	5	4	4	4	4	4	5	5	4	5	5	4	4	4	4.4	4	3	3	3	3	3	3	4	4	4	3.4	3	3	4	3	5	4	3	2	3	3	3	4
2	1	2	4	3	3	4	4	3	4	3.5	5	5	2	2	4	3	5	3	3	5	4	3	4	2	2	3.46667	3	3	3	3	3	3	4	4	3	3	3.2	3	4	3	3	3	4	3	2	5	4	3	2
2	1	1	4	5	5	3	5	5	3	4.33333	4	4	4	3	4	4	3	4	4	4	3	3	4	4	3	3.66667	5	2	3	5	4	4	5	3	4	2	3.7	4	4	4	4	3	5	2	3	1	5	4	5
1	2	1	3	3	3	5	3	4	5	3.83333	5	5	5	3	3	3	5	5	3	5	3	3	4	3	5	4	3	4	4	5	4	4	5	4	2	5	4	3	4	4	5	3	3	5	5	5	4	5	3
1	1	2	3	3	4	3	4	3	4	3.5	3	4	3	3	3	3	3	3	3	4	4	4	3	4	3	3.33333	3	3	3	4	3	2	5	1	3	5	3.2	3	4	4	3	3	3	3	3	3	3	4	3
1	1	4	2	3	2	2	3	2	5	2.83333	1	2	1	2	1	1	2	2	2	1	1	2	1	1	2	1.46667	3	2	4	1	2	2	3	1	2	3	2.3	3	2	2	3	4	4	3	4	3	3	4	4
2	2	2	4	4	2	2	5	4	4	3.5	3	3	4	3	4	3	4	3	3	4	4	4	3	4	3	3.46667	5	4	2	4	3	3	2	2	5	2	3.2	3	3	4	2	4	1	1	2	5	5	3	4
1	1	4	4	5	3	4	4	5	4	4.16667	3	3	5	5	3	5	4	3	4	4	3	3	4	3	3	3.66667	3	4	4	5	3	4	4	5	4	3	3.9	5	3	2	4	4	4	5	4	3	5	4	5
1	2	2	4	4	4	4	2	2	3	3.16667	2	3	2	2	3	2	2	2	4	3	2	4	4	2	4	2.73333	3	3	3	3	2	3	5	2	3	2	2.9	1	2	2	3	1	3	1	1	2	2	1	2
2	2	3	2	5	3	5	4	3	5	4.16667	4	5	4	4	4	4	4	5	5	5	4	4	5	5	4	4.4	4	2	5	3	5	3	4	4	2	4	3.6	4	5	3	3	3	4	2	3	4	5	5	4
1	2	2	2	4	5	4	3	5	4	4.16667	3	5	4	5	5	4	4	4	5	4	4	3	3	5	5	4.2	5	5	2	4	2	4	4	5	2	4	3.7	5	5	5	5	2	4	2	4	3	2	5	3
2	1	3	2	4	4	4	4	3	4	3.83333	4	4	3	3	4	5	5	3	3	4	5	5	5	4	3	4	3	4	3	4	4	5	4	4	5	3	3.9	2	3	3	5	5	5	5	4	5	5	5	4
2	2	4	3	1	1	2	1	2	2	1.5	3	2	4	3	3	2	3	2	3	3	4	2	2	4	2	2.8	3	3	2	3	3	2	2	2	3	3	2.6	1	1	3	3	4	4	5	4	5	2	3	4
2	1	2	3	2	3	4	2	5	3	3.16667	4	3	4	2	3	2	2	2	2	2	2	3	2	2	2	2.46667	4	3	2	3	4	2	3	4	2	2	2.9	2	4	3	3	2	2	4	3	4	2	4	3
1	2	4	3	3	3	4	3	4	4	3.5	4	4	3	4	3	2	2	4	4	4	4	2	3	2	2	3.13333	3	4	2	3	4	3	3	4	3	3	3.2	3	4	3	3	3	4	3	3	3	4	3	4
2	2	1	3	3	4	3	4	3	4	3.5	3	3	4	4	3	4	3	4	3	3	4	3	3	3	4	3.4	3	2	3	3	3	4	4	4	2	4	3.2	4	3	3	4	3	4	4	3	3	3	3	3
1	1	2	4	3	3	3	4	3	3	3.16667	4	4	4	3	4	3	4	3	3	3	2	3	3	2	2	3.13333	3	3	3	4	3	4	2	2	2	2	2.8	2	1	1	1	1	1	2	1	2	2	1	1
2	2	4	1	3	4	2	3	3	4	3.16667	4	5	4	5	2	5	2	1	1	1	1	3	1	3	5	2.86667	2	2	4	2	4	2	3	2	4	3	2.8	3	2	2	3	4	2	3	4	3	3	4	4
2	1	3	4	3	3	3	2	2	4	2.83333	3	3	2	4	3	3	3	4	4	2	3	3	4	4	2	3.13333	1	1	4	5	1	5	5	1	3	1	2.7	3	3	3	3	3	2	2	2	3	3	2	2
2	1	2	3	3	4	4	3	4	3	3.5	3	2	3	3	2	2	3	3	2	3	3	3	2	2	2	2.53333	2	5	3	5	2	3	4	2	3	2	3.1	4	4	4	4	4	3	3	2	4	3	4	3
2	1	4	3	3	4	4	3	4	3	3.5	4	3	3	3	3	2	3	4	3	3	3	2	3	3	2	2.93333	3	2	2	4	4	4	4	4	2	2	3.1	3	2	3	3	2	2	2	2	2	2	2	3
1	2	3	2	3	2	3	2	4	2	2.66667	4	4	4	3	2	3	4	2	4	3	2	4	4	2	3	3.2	5	4	2	2	3	5	4	2	3	3	3.3	4	3	3	2	4	3	3	4	2	4	3	4
2	2	2	4	1	1	1	1	1	1	1	2	1	1	1	1	1	1	2	1	2	1	2	1	1	2	1.33333	2	2	2	3	2	1	2	2	2	3	2.1	3	1	4	3	3	3	3	4	4	3	3	1
2	1	1	1	4	3	4	4	4	3	3.66667	3	4	3	4	4	3	3	3	4	3	4	4	3	4	4	3.53333	4	3	3	3	4	3	3	3	4	3	3.3	3	4	3	4	4	3	3	2	3	4	3	4
2	1	2	1	4	5	5	5	5	5	4.83333	5	5	5	5	5	4	3	3	3	5	4	5	3	4	5	4.26667	5	3	5	4	5	5	4	3	4	3	4.1	3	4	4	5	4	5	4	1	5	5	4	4
2	2	2	3	3	2	2	2	2	4	2.5	3	3	4	3	4	3	4	3	3	4	4	4	3	3	3	3.4	1	3	1	3	2	2	2	2	1	3	2	4	3	3	2	2	4	4	3	4	2	4	2
2	2	4	2	3	4	3	4	3	3	3.33333	4	3	5	5	2	3	3	3	3	2	4	4	2	3	5	3.4	3	3	3	3	4	4	1	4	1	4	3	1	1	3	4	2	2	2	3	3	4	3	2
2	2	2	3	5	5	4	5	5	5	4.83333	5	5	5	4	5	4	5	3	4	5	3	3	4	4	3	4.13333	4	4	4	4	3	4	3	4	5	3	3.8	5	5	5	5	5	3	5	3	5	4	4	4
1	2	1	4	5	3	3	4	5	3	3.83333	4	4	5	5	3	5	4	5	3	5	5	4	4	4	5	4.33333	3	5	2	5	4	2	5	5	4	2	3.7	4	3	4	4	5	4	4	5	2	5	5	5
2	2	2	2	2	3	2	4	5	4	3.33333	2	3	2	2	4	4	2	4	3	5	4	2	4	3	3	3.13333	1	5	2	2	5	3	1	3	5	3	3	2	3	3	3	4	4	4	2	2	4	3	4
1	1	4	1	4	3	4	4	3	5	3.83333	4	4	4	4	5	4	4	5	4	4	4	5	5	4	4	4.26667	3	3	4	3	4	3	3	4	2	5	3.4	3	4	4	4	4	4	3	3	3	3	4	4
2	2	2	2	3	2	4	3	4	2	3	3	2	2	2	2	2	2	3	4	3	4	4	4	2	4	2.86667	2	1	3	3	2	3	2	2	4	5	2.7	2	3	2	3	2	3	2	3	3	2	2	3
2	1	2	4	4	5	2	3	2	2	3	4	3	2	3	2	3	4	2	2	4	4	2	3	3	2	2.86667	1	1	1	3	5	5	1	5	1	5	2.8	3	3	3	2	3	2	2	2	2	2	3	2
1	1	2	4	5	5	3	4	5	3	4.16667	3	3	3	4	4	3	3	4	4	3	4	4	3	4	4	3.53333	3	3	5	4	5	4	4	4	5	3	4	3	5	4	5	5	4	3	4	5	3	5	4
1	1	4	4	4	3	4	3	3	3	3.33333	2	3	3	2	4	4	4	4	4	4	4	2	2	4	3	3.26667	4	2	4	2	3	4	4	2	3	2	3	4	3	4	2	3	4	3	3	4	2	3	4
1	1	4	2	3	3	3	4	5	4	3.66667	3	3	3	3	4	3	4	4	4	3	4	4	3	4	3	3.46667	5	2	2	2	4	3	3	3	5	3	3.2	3	3	5	3	2	4	4	5	2	3	4	2
1	2	4	1	4	4	4	5	5	5	4.5	3	3	4	3	5	5	4	3	4	5	5	4	3	4	4	3.93333	5	5	5	5	5	5	5	5	5	5	5	5	4	5	5	4	5	5	4	5	4	2	2
2	1	3	2	4	4	2	4	2	4	3.33333	3	3	3	4	4	4	3	4	3	3	3	3	3	4	4	3.4	2	3	5	2	2	4	3	2	3	3	2.9	1	1	4	4	1	1	4	5	1	2	3	4
2	2	4	2	5	5	1	1	5	4	3.5	2	2	2	4	2	2	2	3	3	4	3	2	4	2	3	2.66667	2	4	3	5	4	2	2	4	2	3	3.1	4	2	4	5	2	3	4	3	2	4	3	2
1	2	3	4	1	1	3	2	5	2	2.33333	3	2	4	2	3	2	1	3	3	5	2	4	2	2	5	2.86667	3	2	2	3	3	3	2	3	2	3	2.6	4	3	4	4	3	2	4	3	1	4	1	4
1	2	3	3	4	4	4	3	3	3	3.5	2	4	4	4	4	2	3	2	2	4	2	4	4	2	4	3.13333	4	4	3	1	5	2	3	3	5	2	3.2	2	3	4	3	2	5	4	3	4	2	4	4
2	1	1	4	4	3	3	3	5	5	3.83333	3	3	4	4	4	4	5	5	3	4	5	5	3	3	4	3.93333	4	5	5	4	5	4	4	4	5	3	4.3	3	3	5	5	5	2	5	5	4	3	4	4
1	1	1	1	3	3	3	3	3	4	3.16667	3	4	3	3	3	4	3	3	3	3	3	4	3	3	3	3.2	3	1	4	1	2	4	3	5	3	3	2.9	3	2	4	3	4	3	1	2	4	1	2	3
2	2	2	4	5	3	5	5	4	4	4.33333	3	3	5	4	2	5	5	5	5	3	4	5	4	2	2	3.8	4	5	5	5	4	5	4	4	5	5	4.6	5	5	5	5	5	5	5	5	5	5	5	5
1	2	1	2	5	3	4	3	5	4	4	5	4	4	5	5	4	4	5	5	4	5	4	4	5	5	4.53333	4	4	3	3	3	4	5	3	4	5	3.8	4	4	4	5	3	5	4	4	3	3	2	4
2	2	2	2	3	3	3	3	3	5	3.33333	3	3	3	3	4	2	2	3	2	2	3	3	4	3	3	2.86667	2	4	3	3	4	4	2	4	2	2	3	2	2	2	4	2	4	4	3	4	4	3	3
2	1	2	1	3	5	4	5	5	3	4.16667	3	4	4	5	5	4	4	4	4	3	5	5	3	5	5	4.2	5	5	5	3	5	3	5	3	2	4	4	5	3	3	5	3	3	5	4	3	4	4	4
1	2	1	2	2	4	3	2	5	4	3.33333	4	3	3	3	3	3	3	4	4	3	4	3	4	3	3	3.33333	3	3	3	3	4	2	2	2	5	2	2.9	2	4	2	3	2	3	2	3	3	2	4	4
2	1	2	1	3	4	3	5	3	4	3.66667	5	3	4	4	4	3	3	5	3	3	3	3	3	3	3	3.46667	3	5	2	4	3	3	5	2	1	5	3.3	4	3	3	4	3	3	3	3	4	4	4	3
2	2	4	2	5	4	4	5	5	5	4.66667	3	5	4	5	4	5	5	5	3	3	5	5	3	3	5	4.2	3	3	4	4	3	4	3	4	4	3	3.5	5	4	4	3	4	3	3	2	4	5	5	4
1	1	2	2	5	3	4	3	5	4	4	5	5	4	5	4	4	5	4	5	5	4	5	5	4	5	4.6	5	3	4	5	4	3	3	4	3	3	3.7	4	2	4	2	5	5	5	5	4	3	4	4
1	1	2	1	4	4	4	2	4	2	3.33333	4	3	3	4	3	2	4	5	3	5	3	2	2	2	4	3.26667	2	4	4	4	1	1	3	4	4	3	3	4	2	3	4	3	2	5	2	4	1	4	3
1	2	3	4	3	2	2	2	2	5	2.66667	2	2	3	2	4	2	3	4	4	3	3	2	2	2	3	2.73333	2	3	2	2	2	2	2	3	2	3	2.3	3	3	3	3	3	4	4	4	3	3	3	3
1	1	2	2	4	5	4	3	5	4	4.16667	4	3	5	4	3	3	5	4	5	3	5	5	4	5	5	4.2	3	4	4	3	4	3	3	3	4	3	3.4	3	4	5	3	4	4	4	2	4	4	4	3
1	2	2	2	4	3	4	4	3	3	3.5	3	3	3	3	3	4	4	3	3	3	4	3	4	3	4	3.33333	4	3	2	4	3	4	2	2	3	4	3.1	2	3	2	2	2	2	2	3	4	3	2	3
1	1	1	4	4	2	3	2	4	4	3.16667	4	5	2	3	3	3	2	3	3	3	3	3	3	4	5	3.26667	4	4	2	2	4	2	3	3	3	2	2.9	2	1	3	2	3	1	3	2	2	3	2	3
2	2	1	1	3	4	3	3	4	4	3.5	3	3	4	3	4	3	4	2	2	4	2	3	4	3	4	3.2	2	2	4	4	4	4	2	2	4	4	3.2	3	5	2	5	4	3	3	2	2	2	4	4
1	1	4	2	3	3	2	4	2	4	3	3	3	2	3	2	4	2	2	2	4	3	3	3	3	2	2.73333	3	5	3	2	3	3	3	1	2	3	2.8	4	3	2	2	2	3	3	3	2	4	4	4
1	2	3	1	1	1	2	1	1	2	1.33333	4	2	4	5	5	3	2	2	5	3	4	4	3	2	3	3.4	2	3	2	2	1	3	2	1	3	2	2.1	3	4	2	4	4	2	3	2	2	4	2	3
2	2	3	4	2	5	2	3	5	5	3.66667	5	2	5	5	5	4	3	3	4	4	5	2	3	3	4	3.8	3	2	1	2	4	5	2	5	5	5	3.4	1	3	3	5	3	4	4	4	3	2	4	4
2	2	3	2	5	4	4	5	3	5	4.33333	4	3	4	4	4	3	3	3	3	3	3	4	4	4	4	3.53333	4	5	3	3	5	4	4	4	3	4	3.9	4	5	4	3	5	4	4	5	5	2	4	5
1	2	1	1	3	4	3	4	3	4	3.5	3	5	4	4	4	3	2	2	2	3	2	2	4	2	3	3	2	4	4	2	4	3	4	2	4	3	3.2	3	4	3	3	4	3	3	3	3	3	3	3
2	1	2	3	4	4	5	4	4	2	3.83333	5	5	4	5	5	4	5	4	4	4	4	5	4	5	4	4.46667	3	3	5	5	4	3	2	5	3	2	3.5	5	5	3	5	3	5	2	4	5	3	5	5
2	1	1	2	3	3	3	3	4	4	3.33333	3	4	4	4	3	4	3	4	3	3	3	4	3	3	3	3.4	3	3	3	3	4	2	5	2	3	2	3	2	2	1	2	3	2	1	2	3	1	5	5
1	1	3	3	5	4	4	5	5	3	4.33333	3	3	4	4	4	3	4	4	4	4	4	3	4	3	3	3.6	3	3	4	5	4	3	4	3	4	5	3.8	4	3	5	5	4	4	3	3	4	4	2	3
2	2	3	3	4	4	3	4	2	4	3.5	3	4	3	4	4	3	3	4	3	3	3	4	4	3	3	3.4	3	4	2	5	2	4	2	2	3	4	3.1	4	3	3	3	2	4	4	2	4	4	4	2
2	2	1	3	4	4	4	4	5	5	4.33333	3	4	5	4	4	5	5	3	3	4	3	3	4	3	4	3.8	3	4	4	3	3	4	4	3	3	4	3.5	5	3	3	5	2	5	4	4	3	5	4	4
2	2	3	2	5	5	4	4	4	4	4.33333	4	4	5	4	4	5	5	5	4	5	5	4	5	4	4	4.46667	4	4	3	3	3	4	3	3	4	4	3.5	5	5	4	5	3	1	5	4	3	5	4	4
2	1	3	4	5	4	5	4	5	4	4.5	3	4	4	4	4	4	4	4	4	3	3	3	4	3	3	3.6	4	4	4	4	4	4	4	5	4	4	4.1	3	4	3	4	4	4	5	4	3	5	5	3
2	2	2	1	3	4	3	5	5	5	4.16667	4	5	5	4	4	5	4	5	5	4	4	4	4	5	5	4.46667	4	5	5	5	5	5	5	5	5	5	4.9	4	3	3	4	3	3	2	5	5	4	3	3
2	2	3	4	3	3	3	4	5	5	3.83333	5	2	4	5	4	3	5	2	2	5	5	2	3	4	5	3.73333	4	5	5	5	5	5	5	4	4	5	4.7	4	4	3	4	4	5	5	4	5	4	2	5
2	1	2	4	3	3	4	3	5	3	3.5	4	3	4	4	3	4	4	3	4	4	3	3	3	3	3	3.46667	2	4	4	2	4	3	4	2	5	2	3.2	4	2	4	4	4	1	4	5	5	2	1	4
2	2	1	2	2	2	1	2	1	2	1.66667	2	3	3	3	3	4	2	3	4	3	3	2	2	3	4	2.93333	4	1	1	2	2	3	3	2	1	2	2.1	3	3	2	2	3	3	2	3	2	2	2	2
1	2	3	3	4	4	3	3	4	4	3.66667	3	3	2	3	5	5	2	4	5	3	4	2	4	4	4	3.53333	3	3	4	2	3	4	3	4	4	3	3.3	3	4	3	3	3	3	3	3	4	4	3	4
1	1	1	2	5	4	4	4	5	4	4.33333	3	5	3	4	3	5	4	5	5	3	5	5	4	5	3	4.13333	4	4	4	4	3	4	4	3	3	3	3.6	2	4	4	4	4	4	5	4	4	4	3	3
1	1	1	2	5	3	2	5	2	5	3.66667	4	3	3	3	3	5	4	4	4	4	3	3	5	4	3	3.66667	4	3	3	4	4	3	3	4	3	3	3.4	5	3	3	4	4	3	3	3	4	3	3	3
1	1	4	2	5	2	4	3	5	3	3.66667	5	4	5	5	4	4	5	4	5	5	5	4	4	5	5	4.6	2	3	3	4	2	5	3	4	2	5	3.3	4	4	3	4	2	4	3	4	4	4	3	1
2	1	2	3	4	4	4	3	4	3	3.66667	4	3	5	5	2	5	5	4	3	2	3	2	3	5	2	3.53333	3	4	4	3	3	4	3	3	3	3	3.3	4	4	2	5	4	4	4	3	4	4	2	3
1	1	1	4	5	4	3	3	5	4	4	3	4	3	4	5	4	4	5	3	5	5	5	5	3	4	4.13333	4	3	4	4	4	3	3	4	3	4	3.6	5	5	5	4	5	4	5	4	4	4	4	3
1	2	3	4	4	4	3	2	5	4	3.66667	4	3	3	3	4	3	3	4	3	4	4	4	3	3	4	3.46667	2	3	3	2	5	2	5	5	3	2	3.2	4	4	2	2	4	4	2	5	4	4	3	2
2	2	4	4	4	4	3	4	2	2	3.16667	4	3	2	3	4	2	2	3	3	2	2	4	3	3	3	2.86667	3	2	2	4	2	3	2	4	2	4	2.8	3	3	3	2	3	3	2	1	2	1	2	1
2	1	3	3	4	4	5	5	4	4	4.33333	5	4	5	4	4	4	5	4	5	5	4	4	4	4	5	4.4	4	5	5	5	5	4	5	5	5	4	4.7	5	3	4	3	4	4	4	3	5	4	5	5
1	1	3	4	2	3	4	5	5	2	3.5	4	4	3	4	3	2	2	2	3	4	4	4	2	3	4	3.2	3	3	4	3	4	2	2	3	3	4	3.1	3	2	3	3	4	3	2	4	2	2	2	2
2	2	1	3	5	4	3	3	3	3	3.5	5	3	3	3	5	3	3	4	4	2	2	3	2	2	4	3.2	3	3	4	2	2	3	4	4	2	4	3.1	4	4	2	4	4	2	4	3	2	1	1	3
2	1	3	4	4	4	3	3	3	2	3.16667	5	3	5	4	3	4	2	4	2	2	2	3	4	5	3	3.4	3	2	3	3	3	3	2	3	3	3	2.8	3	3	2	4	3	3	2	4	3	4	4	2
1	2	3	1	2	1	1	2	1	1	1.33333	4	4	2	3	2	2	3	4	4	2	3	2	3	4	3	3	5	1	1	3	2	3	1	1	2	3	2.2	2	4	4	2	2	4	2	3	3	2	4	4
2	1	3	3	3	5	5	4	3	5	4.16667	5	3	4	3	4	3	4	5	4	4	4	5	5	3	4	4	5	4	4	4	4	2	3	3	3	2	3.4	4	3	3	3	4	3	3	3	3	4	5	5
1	2	1	4	5	5	5	4	4	4	4.5	5	5	3	5	5	4	4	3	5	3	4	3	5	5	5	4.26667	3	3	3	4	3	3	4	4	3	4	3.4	3	4	4	3	3	3	3	4	5	2	5	3
2	2	1	2	5	4	4	5	5	5	4.66667	4	5	5	5	5	3	3	5	5	4	3	3	5	3	5	4.2	3	5	3	3	3	4	2	5	2	5	3.5	4	4	3	3	3	3	5	4	4	4	3	4
1	1	3	3	5	2	5	2	2	2	3	4	2	2	3	2	4	3	4	2	4	2	4	4	2	2	2.93333	3	3	2	3	2	3	2	4	3	2	2.7	2	3	2	4	4	3	4	1	4	4	3	4
2	2	4	4	3	3	5	5	4	4	4	5	5	4	4	4	4	4	4	5	5	5	4	4	5	4	4.4	4	2	3	4	4	3	4	5	5	5	3.9	1	3	4	4	5	3	4	4	5	3	5	4
1	2	3	3	3	4	3	4	4	4	3.66667	2	3	5	2	3	3	3	5	5	3	5	2	5	3	4	3.53333	3	4	4	3	2	3	3	4	4	3	3.3	3	4	3	4	3	4	4	4	3	3	3	3
1	2	1	4	2	5	2	5	4	2	3.33333	5	1	1	4	5	2	1	1	2	5	2	3	4	1	2	2.6	4	3	3	2	4	3	2	2	3	4	3	3	2	3	4	1	2	3	2	4	3	3	4
1	2	4	2	5	5	4	5	5	5	4.83333	5	5	4	5	5	4	5	5	5	4	5	4	5	4	4	4.6	5	3	3	2	5	5	5	3	5	2	3.8	4	4	5	1	1	5	5	5	5	3	4	4
1	1	1	4	5	5	3	5	3	3	4	3	3	5	5	3	3	4	3	4	3	5	5	5	3	3	3.8	3	4	4	4	3	4	4	4	3	4	3.7	4	5	3	4	4	3	5	5	3	5	5	5
2	1	2	2	4	4	3	3	3	3	3.33333	4	3	4	4	3	3	3	4	4	3	3	4	3	3	3	3.4	4	3	3	3	4	2	4	2	3	2	3	3	3	3	4	3	4	2	4	2	2	3	4
2	1	3	4	4	4	4	5	3	3	3.83333	5	5	4	4	4	5	5	5	5	5	4	5	4	5	4	4.6	5	5	4	5	4	4	5	4	5	5	4.6	5	4	4	4	5	4	3	3	3	4	3	3
1	2	1	2	4	3	5	5	3	5	4.16667	4	3	4	3	4	5	4	3	3	4	3	5	5	4	4	3.86667	5	3	3	4	3	4	5	2	2	3	3.4	4	3	4	4	3	3	4	3	3	4	3	4
2	2	2	1	3	3	4	3	4	3	3.33333	3	2	4	2	3	4	4	4	3	4	2	3	2	3	4	3.13333	1	1	4	1	2	5	4	4	4	4	3	2	4	4	2	2	3	4	3	2	4	3	2
1	2	3	2	4	4	4	5	5	5	4.5	5	5	4	4	3	4	3	4	4	3	3	4	5	3	5	3.93333	5	5	2	3	5	5	4	2	2	5	3.8	5	3	4	5	3	4	5	4	5	3	4	5
1	2	1	3	4	3	4	2	3	3	3.16667	3	2	2	4	3	3	3	4	3	3	2	3	3	3	2	2.86667	2	2	2	4	2	3	3	3	4	4	2.9	2	2	3	3	3	1	3	2	3	1	3	1
2	1	4	1	3	3	4	4	3	3	3.33333	4	2	3	2	2	3	3	3	2	3	2	2	3	2	4	2.66667	5	1	5	3	1	1	5	3	3	4	3.1	3	2	4	2	4	2	2	4	3	4	3	4
1	2	2	4	4	3	3	3	5	4	3.66667	3	4	4	3	4	3	3	3	3	4	4	4	3	4	3	3.46667	3	2	5	4	5	4	2	3	2	2	3.2	4	4	3	3	3	3	4	4	3	3	3	4
2	2	1	1	4	3	4	3	3	4	3.5	3	3	4	4	3	2	2	4	3	2	3	2	2	4	4	3	3	2	2	4	4	3	2	4	3	4	3.1	2	3	4	4	4	2	2	2	3	2	4	2
1	2	1	4	4	4	4	4	5	2	3.83333	3	5	3	5	3	3	4	4	3	5	3	5	4	4	3	3.8	3	5	4	5	5	4	4	4	3	3	4	4	3	4	2	3	3	3	3	5	4	4	5
1	1	4	4	3	3	4	2	2	3	2.83333	2	2	3	4	3	2	3	4	2	2	3	4	4	4	2	2.93333	2	2	3	3	3	3	2	3	3	2	2.6	3	4	3	3	3	4	4	4	3	2	3	3
2	2	4	3	3	4	4	3	3	4	3.5	2	2	3	4	3	2	4	2	4	3	4	3	3	4	2	3	4	4	3	3	3	4	3	4	2	2	3.2	3	3	4	3	4	3	4	3	3	3	3	3
2	2	3	1	2	3	4	2	2	3	2.66667	4	3	4	3	4	3	2	3	2	4	3	4	2	2	2	3	2	3	3	2	2	4	3	2	3	1	2.5	3	2	3	4	5	3	4	4	2	4	4	3
1	1	2	2	5	5	5	2	3	4	4	4	3	4	3	3	3	5	5	3	3	5	4	3	5	4	3.8	4	4	3	3	4	4	5	3	5	3	3.8	5	4	4	2	4	4	4	4	5	5	5	5
2	2	1	4	3	4	4	4	4	4	3.83333	4	4	5	5	4	4	4	4	5	5	4	4	5	4	5	4.4	4	3	4	3	4	3	4	3	3	4	3.5	2	3	3	4	5	4	4	5	4	3	4	2
1	2	4	1	4	5	4	4	5	4	4.33333	5	3	3	5	5	4	4	3	3	3	3	5	3	5	4	3.86667	3	5	4	2	2	4	5	5	2	2	3.4	4	4	4	3	3	4	3	4	4	3	3	3
1	2	1	4	4	3	3	2	4	4	3.33333	3	3	2	3	3	4	4	2	4	2	2	3	5	4	3	3.13333	2	5	3	3	3	4	3	3	2	3	3.1	1	2	2	1	1	2	1	1	1	2	2	2
2	2	2	2	4	5	4	5	5	4	4.5	2	5	5	2	5	3	5	3	3	5	2	5	3	5	2	3.66667	3	5	3	4	2	2	4	5	3	4	3.5	4	3	4	3	3	3	3	4	4	4	4	3
2	1	2	2	5	4	5	3	5	4	4.33333	2	4	4	5	2	4	5	5	5	5	5	2	3	3	3	3.8	4	3	4	3	4	3	4	3	3	4	3.5	2	2	5	5	3	4	4	4	4	5	4	3
1	1	1	3	4	3	3	3	3	3	3.16667	2	4	3	3	2	2	3	2	2	4	3	4	2	3	4	2.86667	2	2	4	2	3	2	4	4	3	3	2.9	1	3	2	2	2	1	1	1	2	2	3	1
1	1	4	1	5	5	4	4	5	4	4.5	3	4	5	3	4	5	5	3	3	5	4	5	4	5	5	4.2	5	2	4	4	2	5	5	2	3	3	3.5	4	5	4	5	5	5	5	4	3	4	4	2
2	2	3	3	2	4	2	3	4	2	2.83333	2	5	5	2	2	2	2	4	5	5	2	3	5	2	4	3.33333	3	2	2	3	2	4	2	2	2	4	2.6	3	3	2	4	4	3	3	2	2	2	2	4
1	1	3	2	1	4	5	3	1	1	2.5	2	2	4	5	4	5	3	3	4	2	4	5	4	2	2	3.4	1	2	1	3	3	3	1	2	1	1	1.8	4	4	4	3	4	4	2	2	3	2	2	4
2	1	1	2	2	2	3	3	3	2	2.5	3	4	4	2	2	2	4	3	3	4	3	3	2	3	3	3	1	1	2	2	1	1	2	1	2	1	1.4	3	5	3	4	3	5	2	3	2	4	5	2
2	1	1	4	3	4	3	3	3	4	3.33333	4	2	3	4	3	4	4	3	2	3	2	4	3	4	4	3.26667	5	3	3	3	2	2	4	2	3	3	3	4	3	2	3	3	4	3	3	3	3	3	3
2	1	4	2	4	4	4	5	5	4	4.33333	5	5	4	3	5	5	5	3	3	3	3	5	4	5	5	4.2	5	3	4	5	4	3	3	4	4	4	3.9	4	3	5	4	3	3	3	3	3	3	3	5
1	2	4	4	3	5	5	4	2	3	3.66667	3	4	4	3	4	3	4	4	3	3	4	3	4	4	3	3.53333	3	4	4	3	3	3	3	3	4	3	3.3	3	3	1	3	4	3	5	4	3	5	5	3
1	2	1	1	5	1	1	4	5	4	3.33333	3	4	2	4	4	2	3	2	3	3	4	2	4	3	4	3.13333	4	2	2	2	2	4	3	4	3	4	3	4	3	3	2	3	3	3	4	3	2	2	4
2	1	2	3	2	3	2	3	2	2	2.33333	3	4	2	4	3	4	2	3	2	3	4	2	4	4	4	3.2	1	1	2	1	1	1	1	1	1	1	1.1	3	4	4	4	3	4	3	2	2	3	2	4
1	2	3	4	5	4	5	5	4	5	4.66667	3	5	3	4	5	3	5	4	3	5	3	5	5	3	5	4.06667	3	5	4	5	5	3	4	3	4	3	3.9	5	4	3	4	3	4	4	3	4	5	4	5
1	1	1	1	4	4	3	4	4	3	3.66667	3	3	4	4	3	4	4	4	4	3	4	3	3	3	3	3.46667	5	3	2	3	2	3	3	2	5	4	3.2	2	4	2	5	4	5	2	4	3	2	3	2
2	2	3	1	3	4	4	4	3	3	3.5	2	2	2	2	3	4	4	2	3	2	3	2	4	4	2	2.73333	3	4	5	4	2	4	2	2	2	3	3.1	3	4	4	3	2	4	2	4	3	3	3	4
2	2	4	1	5	3	4	4	3	4	3.83333	4	5	5	3	5	4	3	4	3	3	3	3	4	4	5	3.86667	4	5	4	4	4	5	5	5	3	3	4.2	4	4	3	3	3	4	5	3	4	5	3	4
1	1	3	4	4	4	1	2	1	5	2.83333	4	3	3	4	3	2	2	4	4	4	4	2	3	2	3	3.13333	3	2	4	1	1	4	1	5	2	4	2.7	4	4	2	5	5	2	4	1	1	5	4	2
2	1	1	3	3	4	2	2	4	5	3.33333	5	1	1	5	1	5	1	1	4	5	3	5	2	2	5	3.06667	5	3	2	5	1	3	3	5	1	2	3	2	1	1	1	2	1	2	3	2	3	1	1
2	2	2	1	2	5	4	3	4	5	3.83333	3	5	3	3	3	3	5	3	3	3	5	5	5	3	4	3.73333	5	2	5	5	5	5	2	4	5	4	4.2	4	3	5	4	3	4	5	3	4	3	3	5
1	2	3	4	4	3	4	4	3	3	3.5	4	3	3	4	3	4	4	3	3	3	4	4	3	3	4	3.46667	2	4	2	5	2	2	4	5	4	2	3.2	3	3	4	4	4	1	3	3	3	3	4	5
1	2	2	3	4	5	4	5	3	5	4.33333	5	4	4	4	4	4	5	4	5	4	4	4	5	5	4	4.33333	3	5	5	3	5	2	2	4	4	2	3.5	3	4	4	3	5	3	5	5	5	1	3	3
1	2	3	2	3	3	5	4	3	5	3.83333	4	5	5	4	5	4	5	5	5	4	4	5	5	4	5	4.6	4	4	4	2	3	3	3	5	3	3	3.4	4	4	4	4	4	3	4	3	3	4	3	4
1	1	2	2	5	5	5	5	5	3	4.66667	5	4	5	5	4	3	5	4	3	5	3	3	3	4	4	4	4	3	5	4	3	4	3	3	3	5	3.7	4	5	5	5	2	4	5	5	4	4	4	4
1	1	4	4	5	5	5	5	4	4	4.66667	3	4	5	3	3	4	5	5	5	3	5	5	5	4	3	4.13333	2	3	5	5	5	2	2	5	2	4	3.5	5	4	4	3	2	5	4	2	3	5	3	2
1	2	2	1	4	5	5	4	4	4	4.33333	5	5	4	5	3	3	4	3	4	5	3	2	4	4	5	3.93333	3	3	4	3	5	5	4	5	5	4	4.1	5	5	4	4	4	3	3	4	3	5	3	4
1	2	4	3	3	4	4	4	4	4	3.83333	5	4	3	3	3	4	4	3	5	4	4	3	5	5	5	4	5	3	4	4	2	3	3	5	5	5	3.9	5	3	4	4	5	5	5	4	5	5	5	5
2	1	4	1	4	2	4	2	2	5	3.16667	3	2	3	2	4	2	3	4	2	2	4	3	3	2	3	2.8	4	3	2	4	3	2	2	2	4	2	2.8	3	4	3	3	2	4	3	5	2	2	3	4
2	2	3	1	3	4	4	4	3	3	3.5	1	3	5	5	3	3	2	2	1	2	4	3	1	5	5	3	3	3	2	4	4	4	2	4	3	2	3.1	3	2	2	2	2	2	3	2	2	3	2	2
1	1	4	3	3	2	3	3	4	2	2.83333	4	3	5	3	2	2	3	5	5	3	2	3	2	4	2	3.2	1	3	3	1	2	4	2	4	4	2	2.6	4	4	4	2	2	4	2	4	4	2	2	4
1	1	2	4	5	2	4	5	5	5	4.33333	5	5	4	5	4	4	4	4	5	4	4	4	4	5	4	4.33333	5	2	2	4	2	4	3	4	5	3	3.4	4	4	3	3	3	4	4	4	3	4	3	4
1	2	3	1	5	5	4	3	4	3	4	5	4	5	4	4	4	4	4	5	4	4	4	4	5	4	4.26667	3	4	4	5	3	5	2	5	3	4	3.8	5	3	5	3	2	4	4	4	4	5	4	5
2	2	3	3	2	4	2	5	5	4	3.66667	4	3	4	3	4	3	4	3	3	4	4	3	4	3	4	3.53333	3	4	3	4	3	3	3	3	3	4	3.3	4	1	5	4	3	4	1	3	4	4	5	1
2	2	4	1	4	4	2	4	4	2	3.33333	4	5	2	2	2	4	4	4	2	2	4	3	3	5	3	3.26667	3	4	4	4	2	3	2	2	3	2	2.9	2	3	3	2	2	4	3	4	2	2	2	3
2	2	1	4	4	3	3	5	4	4	3.83333	3	4	3	4	5	3	5	5	3	3	5	4	3	4	4	3.86667	5	3	4	3	5	4	5	5	4	4	4.2	4	3	2	5	5	5	4	4	3	3	3	4
2	2	4	2	3	4	3	2	3	4	3.16667	2	3	2	4	4	3	3	4	4	3	2	4	2	2	3	3	2	3	3	4	3	4	2	2	4	2	2.9	4	2	2	2	4	4	3	4	4	2	3	2
1	1	2	4	3	3	4	4	4	3	3.5	4	4	4	2	2	2	3	4	3	3	2	3	4	4	4	3.2	4	5	2	3	2	2	2	4	2	5	3.1	3	3	3	4	4	4	4	3	3	3	3	3
2	1	4	4	5	4	4	4	5	5	4.5	4	5	5	4	4	5	4	5	4	5	5	4	5	5	4	4.53333	2	2	5	2	4	5	3	5	5	2	3.5	4	4	3	5	3	3	4	2	5	4	4	3
2	1	4	1	5	5	5	3	3	4	4.16667	4	4	3	3	5	4	5	4	4	3	4	3	5	3	4	3.86667	4	4	4	4	4	4	4	5	5	4	4.2	4	4	4	5	5	5	5	3	5	3	4	4
1	1	4	2	5	2	3	4	4	2	3.33333	4	3	3	3	4	3	3	2	3	4	2	4	3	4	2	3.13333	2	2	4	3	5	4	2	1	4	3	3	2	3	3	3	4	3	2	4	2	2	4	3
2	1	1	1	2	2	4	4	3	4	3.16667	2	3	4	4	3	3	4	3	4	3	3	3	3	4	3	3.26667	3	4	3	2	4	3	3	2	2	2	2.8	3	3	4	4	3	3	3	3	3	3	3	4
1	1	4	4	5	5	5	3	4	5	4.5	3	4	4	4	4	4	3	4	3	3	4	4	4	4	4	3.73333	3	4	4	4	4	3	4	3	3	3	3.5	3	5	5	4	3	4	4	4	4	3	4	2
2	1	1	2	3	4	4	3	4	5	3.83333	4	5	5	4	5	4	5	5	4	4	4	4	4	4	4	4.33333	4	5	3	5	3	4	5	4	2	3	3.8	4	3	4	4	3	3	5	5	5	4	3	5
2	1	4	3	3	3	3	4	3	4	3.33333	3	3	4	2	3	3	2	4	2	3	4	4	3	5	4	3.26667	4	3	2	4	4	2	2	3	4	2	3	3	2	3	3	2	3	3	3	2	3	2	3
2	1	4	2	2	2	2	2	2	2	2	4	3	3	3	2	4	3	2	4	3	4	4	4	3	4	3.33333	3	1	2	3	3	2	2	2	2	2	2.2	3	2	3	3	3	2	3	2	2	3	3	4
2	1	3	1	3	2	3	3	3	2	2.66667	3	2	2	3	2	4	4	2	2	4	3	2	2	2	4	2.73333	3	2	2	3	1	3	3	1	2	3	2.3	3	4	3	4	4	2	3	4	2	4	2	4
2	1	1	3	5	5	2	3	4	2	3.5	4	3	4	3	3	4	4	3	4	3	3	3	3	3	4	3.4	3	3	3	3	4	2	2	3	3	5	3.1	3	4	3	4	3	2	3	4	4	3	3	4
1	2	1	4	3	3	4	3	3	3	3.16667	3	3	3	4	3	3	4	4	3	3	4	3	3	4	3	3.33333	2	2	3	3	2	4	3	3	2	4	2.8	1	1	2	3	2	2	3	1	2	2	2	2
1	1	4	3	3	2	2	3	4	4	3	3	2	4	3	2	3	4	3	3	3	3	3	3	2	2	2.86667	4	2	3	3	4	2	3	2	2	2	2.7	3	4	2	4	4	4	3	4	3	2	2	3
2	1	4	2	3	3	3	2	3	2	2.66667	4	3	3	3	3	4	3	2	3	2	2	4	4	4	3	3.13333	2	2	3	3	2	3	1	2	2	2	2.2	1	1	1	3	1	3	3	3	1	3	3	2
1	2	1	4	5	3	4	4	4	3	3.83333	3	4	2	4	5	4	5	2	4	2	5	5	3	4	4	3.73333	4	4	4	4	3	4	4	4	4	3	3.8	5	3	4	4	4	4	5	3	3	5	3	4
1	2	1	2	5	5	5	3	3	5	4.33333	4	4	5	5	4	3	3	3	4	5	4	3	4	3	4	3.86667	4	4	3	4	4	4	3	3	4	4	3.7	5	2	3	4	4	5	5	4	5	4	3	4
2	1	3	4	4	4	5	5	4	3	4.16667	4	3	4	4	5	5	4	4	5	3	3	5	5	3	5	4.13333	3	5	4	4	5	3	3	3	4	3	3.7	4	5	4	5	1	5	2	5	3	5	4	5
2	2	1	1	3	2	4	3	3	3	3	3	3	2	4	3	2	3	4	2	4	5	4	4	3	2	3.2	3	3	3	2	2	3	3	3	2	3	2.7	2	2	3	2	3	3	2	3	2	3	3	2
1	2	1	4	5	5	5	4	2	2	3.83333	3	4	4	3	3	4	4	3	4	3	4	4	4	4	4	3.66667	3	4	4	3	3	4	4	4	3	3	3.5	3	3	4	5	3	4	4	4	4	5	4	4
2	1	2	3	4	3	5	3	4	3	3.66667	3	3	4	3	3	3	4	4	4	3	4	3	4	4	4	3.53333	3	3	3	4	3	4	3	3	3	4	3.3	5	3	2	3	3	4	4	4	5	3	2	2
1	2	3	3	3	3	4	2	4	3	3.16667	3	2	3	3	3	2	2	4	4	4	3	2	4	2	2	2.86667	3	4	2	3	2	3	3	3	3	3	2.9	2	2	3	5	4	2	3	5	3	4	3	2
2	2	1	3	5	5	5	5	5	5	5	4	4	4	5	5	5	5	5	4	4	5	5	5	4	4	4.53333	5	5	5	5	5	5	5	5	5	5	5	5	5	4	4	5	2	3	2	3	4	5	4
1	2	4	4	2	2	3	2	4	4	2.83333	2	2	2	3	2	2	4	4	4	2	4	3	4	4	2	2.93333	3	3	2	3	2	3	3	3	2	2	2.6	3	3	4	2	4	2	2	3	3	4	3	3
1	2	1	1	2	2	4	4	5	3	3.33333	2	2	4	2	4	2	2	3	2	3	4	2	3	3	3	2.73333	4	3	2	4	2	3	3	3	2	4	3	2	3	1	2	3	3	3	2	2	1	1	2
1	1	1	2	2	3	4	5	2	5	3.5	3	4	2	2	2	4	3	3	2	3	4	3	3	4	4	3.06667	4	3	4	2	2	3	2	4	4	4	3.2	3	4	3	3	3	4	3	3	3	4	4	3
1	1	3	2	3	3	5	5	2	2	3.33333	4	3	2	2	2	4	2	3	4	4	2	3	2	4	2	2.86667	2	4	2	3	4	4	3	3	4	2	3.1	2	2	3	2	2	4	3	3	2	2	3	4
1	2	3	3	5	5	5	4	4	5	4.66667	5	5	4	4	5	5	4	5	4	4	4	5	4	4	5	4.46667	4	2	4	3	5	3	2	2	5	4	3.4	4	2	3	3	2	3	4	5	5	3	5	5
2	2	2	4	1	2	2	1	2	1	1.5	4	4	3	4	2	4	2	4	2	3	4	3	4	2	3	3.2	1	2	4	1	4	2	1	1	1	3	2	4	3	2	2	4	3	4	3	3	2	2	2
2	2	1	2	4	4	3	4	3	4	3.66667	4	4	5	4	4	3	5	5	4	3	5	4	5	5	4	4.26667	3	4	4	3	2	3	3	4	3	4	3.3	5	4	3	5	2	4	3	2	4	4	3	4
2	1	1	4	2	3	2	3	4	2	2.66667	4	3	2	2	2	3	3	4	4	2	3	3	3	4	4	3.06667	1	1	1	1	1	2	2	1	1	1	1.2	1	3	1	2	4	2	1	2	4	4	4	1
2	2	3	1	2	2	2	2	1	1	1.66667	4	5	3	3	2	3	4	3	2	3	4	2	3	4	3	3.2	3	2	1	4	1	2	1	4	1	1	2	3	5	2	5	2	4	3	5	3	2	3	2
1	2	2	4	4	3	4	4	3	3	3.5	3	3	4	4	2	4	2	4	3	4	4	4	4	4	2	3.4	4	3	4	2	3	2	2	3	4	4	3.1	4	2	2	4	3	4	4	3	4	4	3	3
2	1	4	2	3	3	3	4	4	3	3.33333	4	2	3	2	4	2	4	4	2	4	2	3	3	2	2	2.86667	4	2	4	2	3	2	3	3	3	4	3	2	3	4	4	2	4	3	4	3	3	4	3
2	1	2	2	5	3	2	3	2	2	2.83333	2	3	3	2	2	2	2	4	3	4	3	4	2	2	4	2.8	3	2	3	2	3	2	3	3	2	3	2.6	4	2	3	2	2	5	4	2	4	2	3	4
2	2	4	2	3	4	3	3	3	3	3.16667	4	3	4	2	3	2	2	2	4	5	4	3	2	5	2	3.13333	3	3	4	2	3	3	2	3	3	3	2.9	2	3	2	2	4	3	3	2	4	4	4	4
1	2	4	2	2	2	4	4	5	4	3.5	4	4	3	3	4	2	3	4	3	2	2	2	3	2	3	2.93333	4	3	3	4	3	3	3	3	4	2	3.2	3	4	3	3	3	3	3	4	4	3	3	4
1	1	3	3	4	5	4	5	5	5	4.66667	5	3	5	2	5	4	2	5	5	5	4	2	2	2	4	3.66667	3	3	5	5	5	2	2	3	5	5	3.8	4	4	5	5	5	3	5	4	3	3	3	5
2	2	1	2	1	2	1	2	2	2	1.66667	3	2	3	4	2	3	4	3	3	4	3	3	2	2	4	3	1	2	3	2	4	2	2	1	4	2	2.3	4	3	2	2	4	2	3	4	2	3	2	4
1	2	1	2	3	5	3	2	2	3	3	3	4	2	2	3	4	2	4	2	3	4	4	4	2	4	3.13333	3	3	2	3	2	3	3	3	3	2	2.7	4	1	4	5	1	1	5	5	4	2	1	3
2	1	2	3	5	5	5	4	4	4	4.5	5	4	4	5	3	4	4	3	2	2	3	5	2	5	4	3.66667	5	3	3	4	4	5	3	5	5	4	4.1	4	5	4	5	4	4	4	5	4	2	4	4
1	2	4	4	4	5	5	4	4	5	4.5	5	3	3	5	2	4	3	3	5	2	4	4	3	3	5	3.6	3	5	2	5	3	4	2	5	4	5	3.8	4	3	4	4	4	4	4	3	4	5	5	4
2	2	1	3	1	2	1	2	2	1	1.5	3	2	2	3	2	2	4	2	4	4	4	2	4	3	3	2.93333	3	1	3	1	3	1	1	1	2	1	1.7	2	2	2	3	1	2	3	3	3	2	2	3
1	2	1	3	2	4	2	5	3	1	2.83333	3	4	3	3	2	4	2	3	2	4	2	3	4	2	3	2.93333	3	2	3	3	3	2	3	2	3	2	2.6	3	4	3	4	2	2	2	3	2	4	3	3
1	2	2	3	3	4	4	4	4	3	3.66667	3	4	3	4	4	4	4	3	3	3	4	4	4	3	4	3.6	3	3	3	3	3	4	3	4	4	4	3.4	5	4	5	1	4	3	3	4	3	1	5	3
1	1	1	3	2	2	3	4	4	3	3	3	2	3	3	2	3	4	2	4	2	4	3	4	3	3	3	5	5	1	4	2	1	2	3	4	1	2.8	4	3	3	3	4	2	3	3	2	3	3	3
1	1	2	2	5	4	4	4	5	3	4.16667	5	5	3	4	3	5	4	3	5	4	5	4	4	3	3	4	3	3	4	3	5	5	5	3	4	5	4	4	4	3	5	5	4	3	5	5	4	4	4
2	2	3	1	1	1	1	1	1	2	1.16667	3	2	3	2	3	3	2	5	3	5	3	5	2	4	4	3.26667	1	2	2	2	1	3	1	1	2	2	1.7	4	5	2	2	5	2	4	2	4	4	2	2
1	1	2	3	4	3	4	4	4	3	3.66667	3	5	4	3	4	3	4	5	4	3	4	3	5	3	4	3.8	2	2	5	4	2	2	2	4	5	5	3.3	3	4	4	4	4	3	3	4	3	3	3	4
1	2	4	1	4	2	4	4	3	4	3.5	2	2	4	3	3	4	4	2	2	4	2	3	2	4	3	2.93333	4	2	4	3	4	3	3	2	2	4	3.1	4	4	4	3	3	4	4	3	2	4	4	2
1	2	3	1	5	5	5	3	4	2	4	4	5	4	4	4	5	5	4	4	5	4	5	5	5	4	4.46667	5	5	5	4	5	5	4	4	5	5	4.7	4	5	5	4	3	3	4	5	5	4	4	4
2	1	4	2	5	4	3	3	5	3	3.83333	5	5	4	3	3	3	4	4	5	5	4	4	5	3	5	4.13333	4	5	4	5	4	3	4	4	5	4	4.2	4	3	5	5	4	4	3	3	5	3	4	3
1	1	4	2	5	4	5	5	5	4	4.66667	3	5	4	3	3	4	3	5	4	4	4	4	4	5	4	3.93333	3	5	5	5	5	2	5	5	4	4	4.3	4	3	4	4	4	4	4	4	4	5	4	5
2	2	1	1	4	5	5	4	3	4	4.16667	3	5	4	4	4	5	5	4	3	3	4	3	5	4	3	3.93333	5	2	3	4	5	4	5	5	5	3	4.1	4	4	2	4	2	4	4	5	4	5	4	3
2	2	2	1	3	3	2	2	4	2	2.66667	2	3	2	3	3	4	2	3	4	4	4	2	2	2	2	2.8	1	1	1	1	2	2	1	1	1	1	1.2	3	3	3	3	3	3	3	4	4	3	3	3
2	2	4	3	4	3	3	2	1	1	2.33333	4	3	3	3	3	4	4	2	2	2	3	3	2	2	4	2.93333	2	2	2	2	3	2	3	2	2	2	2.2	4	4	3	1	4	4	1	2	2	4	4	4
2	2	2	3	5	3	5	3	4	5	4.16667	5	4	3	4	5	4	4	3	3	5	3	4	4	4	5	4	3	4	5	4	2	4	4	4	2	5	3.7	5	3	5	4	5	5	5	4	4	5	4	5
1	2	4	3	5	5	5	4	4	4	4.5	4	3	4	3	4	4	4	4	4	4	3	4	4	4	3	3.73333	4	4	4	3	4	3	4	4	4	4	3.8	4	4	4	5	5	3	3	4	4	4	4	5
1	2	2	3	4	5	5	4	5	5	4.66667	4	5	4	5	5	5	4	4	4	4	5	4	4	4	4	4.33333	5	5	3	4	4	2	2	5	2	3	3.5	4	5	3	5	5	3	4	3	4	3	4	4
2	1	1	4	3	5	3	4	3	5	3.83333	5	3	4	4	5	3	4	4	4	5	3	3	5	3	5	4	4	4	4	3	3	4	3	4	3	3	3.5	3	4	4	5	4	5	3	4	4	3	5	2
1	2	1	2	4	3	4	5	4	5	4.16667	5	5	5	5	4	4	5	5	4	4	4	4	5	4	5	4.53333	5	5	5	5	4	4	5	5	5	5	4.8	3	4	5	4	1	5	3	4	4	5	4	4
2	2	2	1	4	2	5	3	5	2	3.5	5	4	3	2	4	3	4	3	4	3	2	3	3	5	4	3.46667	3	3	4	2	2	3	4	3	4	4	3.2	3	3	3	3	3	4	4	3	3	3	3	4
2	2	2	3	4	4	3	4	3	4	3.66667	4	4	2	5	5	5	4	5	2	2	5	5	3	4	5	4	3	4	2	3	3	1	3	5	5	5	3.4	3	3	4	4	3	5	4	4	2	3	3	3
1	2	1	2	5	4	3	4	5	4	4.16667	3	5	3	4	3	4	4	4	5	3	5	3	5	5	4	4	5	5	5	4	2	2	3	2	3	3	3.4	3	4	4	4	4	4	3	3	3	4	3	4
1	1	3	1	3	2	4	5	2	2	3	4	4	3	4	4	2	3	4	4	2	4	2	2	4	2	3.2	5	2	2	4	1	3	5	1	3	1	2.7	4	3	2	3	4	2	4	2	5	3	2	1
1	1	2	3	4	5	5	5	5	4	4.66667	5	3	3	5	4	4	3	5	4	5	3	5	3	3	3	3.86667	4	3	4	2	5	4	2	2	3	5	3.4	3	4	4	4	3	3	3	4	3	4	3	4
2	2	3	2	4	5	5	4	5	5	4.66667	5	5	4	4	4	5	4	4	3	4	5	4	3	3	4	4.06667	4	4	4	3	3	4	4	4	4	4	3.8	4	5	2	3	4	3	4	4	3	4	2	4
1	2	4	2	3	3	4	3	4	2	3.16667	2	2	4	5	2	3	2	2	3	4	4	3	5	3	5	3.26667	2	2	4	4	3	3	2	3	2	3	2.8	5	3	3	2	2	4	1	3	5	3	5	3
2	1	2	3	4	3	4	3	5	5	4	4	4	5	4	5	5	3	5	4	3	3	3	5	3	4	4	4	3	3	3	5	4	4	4	5	5	4	3	4	3	5	4	4	4	3	3	3	3	5
1	2	3	2	4	4	5	4	5	4	4.33333	4	5	4	5	5	5	5	5	5	4	5	4	4	4	5	4.6	4	5	4	5	5	4	5	4	5	5	4.6	3	4	4	3	4	5	4	5	4	5	5	4
1	1	4	2	4	3	4	4	4	4	3.83333	5	3	4	5	5	4	3	3	5	5	4	5	4	4	4	4.2	5	4	4	3	5	4	3	3	3	3	3.7	5	4	3	4	5	5	3	4	4	4	4	3
1	1	1	2	4	4	3	3	3	4	3.5	4	3	3	3	3	3	4	3	4	3	4	3	3	4	4	3.4	2	4	4	2	4	4	3	3	4	2	3.2	3	3	3	4	4	3	3	4	4	3	4	3
2	2	4	2	5	4	5	5	4	5	4.66667	3	3	3	3	4	4	5	4	3	4	5	4	3	5	4	3.8	5	3	4	4	5	4	4	3	5	5	4.2	4	4	5	3	4	4	5	1	5	4	5	4
2	1	3	1	4	4	3	5	3	3	3.66667	3	5	3	4	3	3	3	4	4	3	3	5	3	5	3	3.6	3	4	2	3	3	4	5	2	3	4	3.3	3	3	3	4	3	3	4	3	4	3	4	4
1	2	1	4	2	4	4	5	1	2	3	2	2	3	2	4	4	2	3	3	3	4	3	3	2	2	2.8	2	3	4	4	3	3	2	2	2	2	2.7	3	3	2	2	2	3	3	3	3	3	3	4
1	1	4	4	4	4	4	4	4	4	4	5	5	3	5	3	4	4	5	4	3	4	4	4	4	5	4.13333	2	3	5	2	5	4	4	5	4	2	3.6	5	2	5	2	4	4	5	3	5	5	5	5
1	1	2	2	4	4	3	3	3	3	3.33333	4	3	2	4	4	3	3	2	2	3	4	2	3	2	3	2.93333	2	4	3	3	2	2	4	3	4	3	3	3	2	4	2	4	4	4	3	3	2	4	4
1	1	3	4	2	4	3	4	3	3	3.16667	4	4	2	2	4	3	4	3	3	3	3	3	2	3	4	3.13333	3	3	3	4	2	2	2	2	3	4	2.8	4	4	3	3	3	2	4	3	3	4	2	2
1	1	3	2	1	1	2	1	2	2	1.5	3	4	4	4	2	3	2	4	4	4	3	3	3	3	3	3.26667	2	2	3	2	3	3	2	2	3	2	2.4	3	4	2	4	3	3	4	4	2	3	2	4
2	2	2	4	3	4	3	3	3	3	3.16667	4	5	3	4	2	4	3	3	3	4	5	2	3	2	3	3.33333	3	2	3	3	3	3	3	3	2	3	2.8	4	3	3	2	4	3	2	3	3	3	2	2
1	2	4	1	5	5	4	4	4	5	4.5	4	5	4	4	4	5	3	5	5	5	3	5	4	3	4	4.2	5	5	2	5	2	3	2	5	2	4	3.5	3	4	3	5	4	3	4	5	3	4	2	3
2	1	3	1	3	4	4	3	3	3	3.33333	2	2	2	4	4	2	4	3	3	4	2	4	4	2	3	3	2	4	2	2	2	5	3	5	2	2	2.9	4	3	4	2	4	3	2	3	3	2	4	4
1	2	3	4	4	5	4	4	5	5	4.5	3	3	4	4	5	3	4	4	3	4	5	5	4	3	4	3.86667	3	5	5	2	5	3	3	2	3	4	3.5	4	4	3	2	4	4	5	5	4	4	4	3
1	1	1	3	1	1	2	1	2	1	1.33333	3	4	4	2	4	2	4	2	2	4	2	2	4	2	3	2.93333	1	1	1	2	1	1	1	2	1	1	1.2	2	2	1	3	2	3	1	1	2	3	3	1
1	1	2	1	4	2	5	2	2	3	3	2	5	5	5	4	5	5	2	3	1	3	3	4	1	1	3.26667	3	4	3	2	3	2	3	3	2	3	2.8	5	1	5	1	3	2	1	5	1	4	5	2
1	2	4	2	3	4	4	4	3	4	3.66667	3	4	4	3	4	4	4	4	3	3	3	4	3	3	3	3.46667	3	3	4	4	3	2	3	2	5	4	3.3	4	3	3	4	3	3	4	3	4	3	3	3
1	2	1	4	5	3	4	4	3	5	4	5	5	5	5	5	4	4	4	4	5	5	5	5	5	4	4.66667	4	2	4	5	2	5	3	5	3	5	3.8	4	3	3	4	4	2	4	5	5	3	5	3
1	1	4	4	3	2	3	2	2	2	2.33333	3	3	4	2	3	4	4	3	3	2	4	2	4	3	4	3.2	2	1	2	2	1	1	1	2	2	1	1.5	2	2	3	2	2	4	4	4	3	4	3	3
2	1	3	4	3	5	3	3	3	4	3.5	4	2	2	2	4	4	4	4	3	2	3	4	2	4	4	3.2	3	3	2	4	4	5	3	2	2	3	3.1	2	5	3	3	2	4	3	5	2	3	4	3
1	1	3	2	5	4	4	4	5	5	4.5	3	4	4	3	5	3	4	3	3	3	3	5	5	4	4	3.73333	2	5	3	4	4	4	3	2	5	3	3.5	3	5	3	3	5	4	5	3	5	4	4	4
2	1	4	1	5	3	3	5	3	5	4	3	3	4	4	3	3	3	3	5	3	3	3	5	5	4	3.6	5	3	3	5	4	5	4	4	4	5	4.2	4	3	3	4	5	4	4	3	3	4	4	5
1	1	2	4	3	4	4	3	4	5	3.83333	4	4	5	5	5	5	4	5	4	4	4	4	4	5	5	4.46667	3	3	2	5	3	5	3	4	4	2	3.4	5	4	3	2	2	3	5	2	5	4	5	2
2	1	3	2	3	3	4	5	5	5	4.16667	4	3	4	4	3	4	3	4	4	3	3	3	4	3	4	3.53333	5	4	5	4	3	2	4	4	4	2	3.7	5	3	3	4	5	4	5	3	5	3	4	1
2	1	3	4	3	5	3	5	4	4	4	4	4	5	3	5	4	4	5	4	4	5	4	3	5	3	4.13333	4	4	3	4	5	4	5	5	3	5	4.2	3	4	5	4	3	3	3	5	5	3	4	5
1	2	1	4	5	5	4	4	5	5	4.66667	4	4	5	5	5	3	4	3	5	5	3	5	4	4	5	4.26667	2	4	4	5	4	3	4	2	4	5	3.7	5	4	5	5	4	4	3	4	3	5	3	4
2	2	4	2	5	3	2	4	4	2	3.33333	4	4	3	2	3	4	4	2	3	4	3	4	2	4	4	3.33333	5	2	2	4	2	4	3	2	2	4	3	4	3	2	3	4	4	4	4	3	2	3	2
1	2	3	1	2	3	4	4	2	2	2.83333	4	3	3	2	3	3	3	2	4	3	4	4	2	3	3	3.06667	3	2	2	3	3	3	3	2	2	3	2.6	1	2	3	3	2	3	3	1	1	1	2	2
2	2	4	2	3	3	5	5	5	4	4.16667	3	4	3	4	4	3	3	4	3	5	3	4	5	4	3	3.66667	3	4	3	4	4	4	3	4	4	3	3.6	5	4	5	5	2	5	4	4	4	4	4	5
1	2	3	3	3	3	4	3	3	2	3	4	2	3	3	4	4	4	4	2	3	3	3	2	4	3	3.2	1	2	2	5	2	3	2	2	5	3	2.7	4	3	3	3	3	4	3	1	3	4	3	3
1	2	3	3	4	4	2	4	4	5	3.83333	4	4	3	4	4	4	4	3	3	3	3	3	4	4	4	3.6	3	5	4	5	3	4	3	4	3	3	3.7	5	5	5	5	5	5	5	5	5	5	5	5
2	2	3	4	2	4	4	2	5	2	3.16667	4	3	3	4	4	4	2	3	2	3	2	3	3	4	2	3.06667	2	2	3	4	4	2	4	3	3	2	2.9	2	4	4	3	3	2	2	2	3	3	4	4
1	1	2	4	3	3	5	4	5	3	3.83333	3	5	3	5	5	3	3	4	3	4	4	4	4	5	5	4	4	3	3	3	4	4	3	4	3	3	3.4	3	4	4	4	4	3	3	1	4	3	4	3
1	2	4	2	4	3	5	3	5	3	3.83333	4	3	5	4	3	4	5	3	5	3	5	5	4	5	5	4.2	3	2	3	2	4	5	5	4	3	4	3.5	5	4	5	4	5	5	3	4	4	3	5	4
2	1	2	2	3	3	5	3	3	4	3.5	2	2	2	3	4	3	3	2	2	4	3	2	4	3	3	2.8	2	4	3	3	4	2	4	3	2	4	3.1	1	1	1	1	1	2	2	2	3	3	1	2
2	1	1	3	4	4	3	3	5	5	4	4	5	5	5	4	5	4	4	5	5	4	5	4	4	4	4.46667	4	4	4	5	3	3	3	4	4	5	3.9	4	4	2	4	3	5	5	3	3	5	4	5
2	1	3	2	4	5	4	4	3	4	4	4	5	4	5	4	5	5	5	4	4	5	5	4	4	4	4.46667	3	4	5	2	4	4	5	5	4	4	4	4	4	5	4	4	4	5	3	4	4	3	4
2	1	1	2	3	4	2	3	4	2	3	2	3	3	4	3	4	4	4	3	3	4	3	2	3	3	3.2	2	2	3	4	2	4	4	2	1	3	2.7	4	3	2	2	2	2	4	4	3	3	4	2
1	1	4	2	5	4	3	3	5	5	4.16667	4	4	4	4	3	4	3	4	4	4	3	4	4	3	3	3.66667	4	3	5	4	3	5	4	3	3	5	3.9	4	3	3	3	4	3	5	5	5	3	5	3
1	2	2	2	5	4	5	5	5	4	4.66667	3	5	3	5	5	3	3	3	4	5	3	5	5	4	5	4.06667	4	4	4	4	4	4	3	4	4	4	3.9	4	4	3	2	4	3	4	5	4	4	4	3
1	1	4	1	4	2	4	2	4	3	3.16667	3	2	4	4	4	2	4	2	3	4	4	4	4	4	3	3.4	2	3	5	3	2	2	2	2	4	3	2.8	4	3	3	4	3	3	3	3	3	4	3	3
2	2	3	4	1	1	2	2	1	2	1.5	4	2	3	4	4	2	2	2	4	4	3	2	3	2	3	2.93333	3	2	2	3	2	2	2	2	2	2	2.2	4	5	4	1	3	3	2	5	2	2	4	1
2	2	3	1	5	3	3	3	4	3	3.5	4	3	4	4	3	4	3	3	4	4	3	4	3	3	3	3.46667	3	3	5	5	2	2	4	2	4	2	3.2	3	4	4	4	4	2	4	2	3	3	3	3
1	2	1	4	3	3	4	5	3	4	3.66667	5	4	5	4	5	4	4	4	4	4	4	5	4	5	5	4.4	3	5	4	2	2	3	4	4	3	3	3.3	3	4	3	4	4	3	4	4	3	4	3	2
1	1	3	4	2	2	2	1	2	2	1.83333	4	3	3	2	3	4	4	3	4	3	2	2	2	3	4	3.06667	1	3	1	2	2	3	3	5	1	3	2.4	3	2	3	4	2	3	2	3	4	2	2	3
2	1	3	1	4	2	2	2	2	3	2.5	2	2	3	3	3	2	2	4	4	2	2	3	4	2	4	2.8	3	3	3	3	1	2	3	3	2	3	2.6	5	1	3	2	4	3	1	3	2	4	5	4
2	2	4	4	5	5	4	5	5	5	4.83333	5	4	5	3	3	4	4	5	4	3	5	5	3	4	5	4.13333	5	5	3	4	2	4	3	2	5	4	3.7	3	3	4	3	5	2	4	5	2	5	3	5
2	2	4	3	4	2	4	3	2	4	3.16667	4	5	3	2	2	5	4	2	5	5	3	3	3	2	3	3.4	2	3	4	2	2	3	4	3	3	2	2.8	3	5	5	4	1	2	1	2	2	5	3	4
1	2	1	2	5	5	5	5	4	5	4.83333	4	3	3	4	5	5	4	4	5	4	3	4	4	4	3	3.93333	5	3	3	2	5	4	2	3	3	5	3.5	3	5	3	3	5	4	4	4	4	3	4	1
1	1	3	4	4	5	3	5	4	3	4	4	5	5	5	4	4	4	5	4	5	5	4	4	4	5	4.46667	4	5	2	3	5	2	5	2	5	3	3.6	5	3	5	5	5	5	5	5	4	3	4	3
1	2	3	3	3	3	3	4	2	4	3.16667	3	3	3	3	3	3	3	3	4	4	4	4	3	3	4	3.33333	2	2	2	4	3	2	4	3	2	4	2.8	3	2	3	3	3	3	3	2	4	4	2	3
1	1	1	4	4	3	4	3	3	4	3.5	4	4	4	2	5	5	5	1	1	2	5	1	3	3	2	3.13333	3	4	3	3	4	3	3	4	3	2	3.2	5	3	3	3	3	4	3	5	5	3	3	2
2	1	2	4	4	5	4	3	5	5	4.33333	3	5	5	5	5	3	3	4	5	4	4	5	3	3	3	4	3	4	4	4	4	4	4	4	4	4	3.9	5	4	4	4	5	4	5	3	5	5	5	3
1	2	3	1	2	3	3	4	2	2	2.66667	4	4	2	3	3	3	3	4	3	3	3	2	2	2	3	2.93333	1	3	5	1	1	2	5	1	4	3	2.6	4	4	3	3	3	3	2	2	3	4	5	2
2	2	1	1	3	5	5	3	2	5	3.83333	4	5	4	4	4	5	5	4	4	5	4	5	5	5	5	4.53333	4	2	5	5	5	3	5	4	4	5	4.2	3	5	5	4	5	4	3	4	3	5	3	4
1	2	4	2	4	4	3	3	4	4	3.66667	4	2	3	3	3	4	4	2	4	5	4	4	4	3	4	3.53333	3	4	2	4	4	3	4	3	4	2	3.3	4	4	3	3	3	3	3	4	4	3	4	3
1	2	3	2	3	4	3	3	4	3	3.33333	2	3	4	3	2	4	2	2	2	2	3	3	3	2	4	2.73333	3	2	4	2	4	4	2	2	3	4	3	2	3	3	1	3	3	3	1	1	3	3	3
1	2	2	4	3	4	3	4	5	5	4	3	5	3	4	5	4	4	3	4	5	4	5	3	5	4	4.06667	3	4	4	4	4	3	3	4	3	3	3.5	5	5	3	3	3	3	4	3	4	1	3	3
1	1	1	2	2	5	3	4	5	2	3.5	4	3	4	3	3	4	4	3	3	3	4	4	3	4	3	3.46667	3	2	3	2	5	2	3	5	5	2	3.2	4	4	3	2	1	4	5	3	5	1	3	4
2	2	1	4	2	1	5	1	5	4	3	3	2	2	2	2	3	2	4	3	2	2	4	2	4	3	2.66667	3	3	3	3	2	3	3	3	2	2	2.7	2	2	1	3	1	1	1	1	1	1	1	1
2	2	4	4	3	3	3	3	3	4	3.16667	2	4	3	3	3	2	4	4	3	3	3	2	2	3	4	3	2	2	4	3	4	4	3	2	2	3	2.9	1	1	1	1	2	2	1	1	2	2	2	1
2	2	1	4	3	4	3	4	3	4	3.5	2	2	2	1	2	1	1	1	2	1	2	2	1	1	2	1.53333	3	3	3	3	3	4	3	3	3	3	3.1	3	3	4	3	3	3	3	3	4	4	4	3
2	1	2	1	5	5	5	3	5	3	4.33333	5	3	5	3	4	3	4	4	4	3	5	3	3	4	4	3.8	2	2	4	5	4	4	4	4	4	2	3.5	4	5	4	5	5	3	4	4	3	5	3	5
2	2	2	2	3	2	2	5	2	2	2.66667	2	2	2	2	4	2	3	3	4	2	3	2	4	3	4	2.8	1	2	1	1	1	2	2	1	1	2	1.4	2	3	3	3	2	1	1	3	2	1	1	3
1	1	1	2	4	4	4	3	4	3	3.66667	3	4	3	4	4	4	4	5	3	3	5	5	4	5	3	3.93333	2	2	5	2	5	3	2	5	2	5	3.3	4	5	3	3	5	2	1	4	4	4	3	1
1	1	2	2	5	5	5	4	4	4	4.5	5	4	5	5	5	3	5	5	5	5	5	3	3	3	5	4.4	5	4	4	4	5	5	4	4	3	3	4.1	5	4	3	4	3	5	3	5	4	4	3	5
2	2	3	1	4	2	3	2	2	5	3	3	3	2	4	4	2	2	4	2	2	3	2	3	4	3	2.86667	3	2	3	3	2	3	2	3	3	3	2.7	1	1	1	2	1	2	2	1	1	2	2	1
1	2	4	3	5	4	4	5	3	5	4.33333	4	4	4	5	4	4	5	5	4	4	4	5	5	5	5	4.46667	4	5	5	4	3	4	3	3	4	5	4	4	4	3	3	1	2	5	5	4	5	4	5
1	1	1	1	5	5	5	5	5	4	4.83333	4	5	3	3	3	5	4	5	5	4	4	3	5	4	5	4.13333	3	3	2	3	3	3	5	5	4	4	3.5	3	4	3	3	3	5	5	5	5	4	3	3
2	1	4	3	3	4	3	4	4	3	3.5	5	4	5	4	3	4	2	2	2	4	3	4	2	3	5	3.46667	3	3	3	3	3	4	3	3	3	4	3.2	3	3	4	4	3	3	3	3	3	3	3	4
1	1	1	1	4	3	5	5	3	4	4	5	4	4	5	4	4	4	4	4	4	4	5	5	5	5	4.4	4	5	5	5	2	3	3	2	2	3	3.4	3	3	3	4	4	4	4	3	4	3	4	4
1	1	4	4	2	2	2	1	2	1	1.66667	4	4	4	3	2	2	3	2	4	2	2	4	4	3	4	3.13333	2	1	2	2	1	2	2	2	2	2	1.8	4	4	2	2	4	3	3	2	2	2	2	2
2	1	4	2	2	3	5	2	5	4	3.5	4	4	3	3	3	4	3	3	4	4	3	4	4	3	3	3.46667	2	5	3	4	4	5	3	2	2	2	3.2	3	3	5	2	4	4	5	1	4	1	1	5
1	2	1	2	2	1	2	2	2	1	1.66667	2	3	2	3	4	4	2	3	2	2	4	2	2	4	2	2.73333	2	1	3	3	2	2	2	4	3	2	2.4	3	4	1	4	3	1	1	4	3	1	2	3
[truncated: 4 more columns]
